# Supplementary material for: Development of a natural product optimization strategy for inhibitors against MraY, a promising antibacterial target
Source: Nat Commun. 2024 Jun 14;15:5085. doi: 10.1038/s41467-024-49484-7 (PMC11178787; doi:10.1038/s41467-024-49484-7)
Supplement: Supplementary file 4 — Source Data [file 41467_2024_49484_MOESM4_ESM.xlsx]

## Sheet: Table1&SuppFig.13-14 (MraYSA)
			0.001	0.01	0.1	1	10	100	1000				0.1	1.1	3.3	10	30	90	1000
		log	-12	-11	-10	-9	-8	-7	-6			log	-10	-8.95861	-8.48149	-8	-7.52288	-7.04576	-6
	MRYp-BZ2		110.989	87.7802	95.6923	70.1099	29.4945	11.8242	5.75824		1		86.1408	95.6056	70.5915	54.3662	26.9859	13.1268	4.67606
			88.9331	90.373	88.9331	63.0143	11.3823	0.479978	-2.19419		(1212)		90.9666	74.4167	51.6607	29.9391	20.9746	8.56223	0.976899
			113.568	112.483	114.002	76.8801	26.0816	6.97783	3.07024				83.2955	64.503	60.69	42.9868	23.6496	12.483	2.95052
		ave	104.497	96.8786	99.5425	70.0014	22.3195	6.42733	2.21143			ave	86.801	78.1751	60.9807	42.4307	23.87	11.3907	2.86783
		SD	11.0554	11.0843	10.5903	5.66124	7.85823	4.64758	3.30287			SD	3.16629	12.9727	7.73121	9.98008	2.45906	2.01719	1.51131
	MRYp-AA63		89.6264	89.0989	104.659	104.659	71.1648	50.5934	13.9341		3		100	77.3521	74.6479	38.8169	18.5352	5.69014	-0.056338
			90.9901	95.5156	93.0472	84.2019	72.6824	30.5129	6.85683		(1269)		100.965	77.8646	55.4534	19.2507	5.45914	2.35605	0.287323
			99.6744	96.201	96.201	107.924	89.4712	42.7973	8.28035				82.4784	64.503	44.3486	35.0885	9.48706	1.8611	-5.49251
		ave	93.4303	93.6052	97.9692	98.9283	77.7728	41.3012	9.69042			ave	94.4813	73.2399	58.15	31.052	11.1605	3.30243	-1.75384
		SD	4.45019	3.19867	4.90275	10.4981	8.2952	8.26582	3.05647			SD	8.49644	6.18149	12.5157	8.48251	5.46785	1.70041	2.64736
	MRYp-LA89		105.978	107.033	97.011	109.67	75.1209	54.5495	20.7912		2		106.423	85.1268	60.4507	47.2676	26.9859	15.831	3.32394
			95.927	93.2529	97.5727	92.8415	65.4827	41.4152	15.7021		(1304)		85.7947	74.0719	65.4522	33.0422	21.3194	5.45914	1.32169
			103.582	88.82	102.279	99.6744	94.0301	67.1112	19.1347				84.1126	73.2183	55.2429	44.8933	22.8325	10.3041	0.226963
		ave	101.829	96.3686	98.9544	100.729	78.2112	54.3586	18.5427			ave	92.1099	77.4723	60.3819	41.7344	23.7126	10.5314	1.6242
		SD	4.28642	7.75496	2.36233	6.91069	11.8575	10.4912	2.11936			SD	10.1438	5.42369	4.16825	6.22227	2.3956	4.23734	1.2823
	MRYp-LA80		96.7473	107.033	104.923	82.2418	35.5604	13.6703	2.85714		4		96.2817	83.4366	59.7746	36.7887	23.9437	13.4648	1.97183
			85.5166	103.768	103.768	88.166	48.7195	8.38976	-3.38534		(1305)		82.0021	67.8658	48.2128	36.8348	21.6642	8.21745	1.32169
			103.799	105.536	94.6813	97.0693	43.2315	8.28035	3.9386				93.3727	72.946	65.5924	41.3527	24.4666	9.21471	3.22288
		ave	95.3543	105.446	101.124	89.159	42.5038	10.1135	1.1368			ave	90.5521	74.7495	57.86	38.3254	23.3582	10.299	2.17213
		SD	7.52847	1.33443	4.58009	6.09391	5.39673	2.51547	3.22797			SD	6.16135	6.48343	7.22318	2.14069	1.2167	2.27529	0.788975
	MRYp-LA92		114.154	102.286	91.2088	84.3516	43.7363	4.17582	3.38462		5		89.8592	74.6479	49.9718	27.3239	6.02817	5.69014	1.6338
			95.927	90.373	89.7559	61.5743	30.9243	6.85683	1.5085		(1306)		98.5519	62.3492	32.3526	23.3881	11.6653	5.45914	-1.09183
			99.8915	104.45	96.6351	79.051	44.9682	3.72151	-0.837339				101.816	75.9419	53.8811	38.0844	17.113	10.5765	2.40581
		ave	103.324	99.0363	92.5333	74.9923	39.8763	4.91805	1.35193			ave	96.7423	70.9796	45.4018	29.5988	11.6022	7.24192	0.982595
		SD	7.82694	6.18931	2.96048	9.73161	6.34994	1.38341	1.72716			SD	5.04618	6.1255	9.3642	6.21164	4.52559	2.35978	1.50032
	MRYp-LA98		96.7473	92.5275	94.9011	88.5714	51.3846	13.1429	4.96703		7		106.761	57.0704	42.1972	22.2535	20.5634	6.3662	5.35211
			86.6703	88.316	90.7844	76.3851	39.9753	7.47394	2.94844		(1307)		81.6573	48.5576	23.0433	13.3893	4.07999	0.976899	-3.50534
			96.6351	118.127	92.9446	81.8732	40.1923	12.8392	0.465188				91.7385	62.0517	47.8892	22.5601	10.3041	2.67817	-0.590104
		ave	93.3509	99.6568	92.8767	82.2766	43.8507	11.152	2.79355			ave	93.3855	55.8933	37.7099	19.401	11.6492	3.34042	0.418888
		SD	4.72411	13.173	1.68131	4.98323	5.32799	2.60373	1.84113			SD	10.3143	5.57148	10.628	4.25276	6.79619	2.24945	3.68576
											6		81.4085	68.9014	57.4085	37.1268	17.1831	7.04225	1.6338
											(1320)		88.8978	67.8658	48.5576	28.2151	14.0788	4.76957	-1.09183
													95.8239	71.0395	59.8729	37.2674	18.7472	14.3895	2.95052
												ave	88.7101	69.2689	55.2797	34.2031	16.6697	8.73376	1.16417
												SD	5.88657	1.32147	4.8585	4.2345	1.9401	4.10541	1.68336
											8		79.3803	56.0563	36.1127	28.6761	11.0986	0.957746	-2.08451
											(1321)		83.726	59.5909	33.387	20.285	4.76957	-2.12619	-4.19492
													107.808	60.69	43.5315	25.8284	18.2025	7.30822	5.40172
												ave	90.3046	58.7791	37.6771	24.9298	11.3569	2.04659	-0.292567
												SD	12.503	1.97685	4.28669	3.48405	5.48699	3.92778	4.11762

## Sheet: SuppFig.9 (MraYSA)
		nM	0.1	1	10	100	1000	10000	100000
			-10	-9	-8	-7	-6	-5	-4
	TUNp-CHO		102.859	109.583	103.323	110.046	108.887	94.2813	62.7512
			68.924	110.685	108.202	104.364	116.554	112.039	63.5064
			118.613	117.474	106.933	106.648	115.195	96.6762	53.6562
		average	96.7989	112.58	106.152	107.019	113.545	100.999	59.9713
		SD	25.3931	4.27353	2.53115	2.85927	4.09082	9.63584	5.482
	TUNm-CHO		96.5997	81.0665	94.5131	91.4992	88.4853	94.2813	57.8825
			94.2062	100.978	110.91	115.199	105.944	89.6915	66.2152
			98.9554	109.782	106.648	102.944	109.212	98.3856	60.4938
		average	96.5871	97.2754	104.024	103.214	101.214	94.1195	61.5305
		SD	2.37462	14.7113	8.50775	11.8524	11.1436	4.34929	4.26197
	MRYp-CHO		113.06	95.9042	93.8176	84.0804	51.1592	21.2519	3.40031
			107.75	102.333	105.944	100.752	59.4432	21.9714	6.17005
			109.497	100.095	114.91	98.6705	57.075	17.4739	2.08927
		average	110.102	99.4439	104.891	94.5011	55.8925	20.2324	3.88654
		SD	2.70637	3.26328	10.5855	9.08445	4.26673	2.41589	2.08339
	MRYm-CHO		109.583	103.323	92.1947	96.5997	69.7063	22.643	3.16847
			100.075	106.17	108.202	99.398	63.9579	25.8089	4.36418
			113.77	110.351	111.206	94.6819	63.9126	20.6078	2.37417
		average	107.809	106.615	103.867	96.8932	65.8589	23.0199	3.30227
		SD	7.01757	3.53522	10.2199	2.37175	3.33202	2.62095	1.00173
		nM	100000	10000	1000	100	10	1	0.1
		log	-4	-5	-6	-7	-8	-9	-10
	MRDp-CHO		8.71056	14.8834	62.8944	74.5542	80.1783	91.8381	94.4444
			-1.10619	7.52212	32.0796	57.135	92.8097	89.1593	83.0199
			1.41414	4.14141	40.0505	77.6263	68.3838	71.8687	71.5657
		ave	3.00617	8.84898	45.0082	69.7718	80.4573	84.2887	83.01
		SD	4.16278	4.48464	13.0594	9.02319	9.97378	8.85011	9.34023
	MRDm-CHO		4.59534	28.0521	67.8326	91.5638	110.768	99.9314	95.4047
			2.71018	9.34735	51.1615	87.3341	101.272	89.823	86.5044
			2.62626	4.59596	60.9596	88.9899	74.899	84.4444	91.5657
		ave	3.31059	13.9985	59.9846	89.2959	95.6464	91.3996	91.1582
		SD	0.909097	10.125	6.8408	1.74028	15.1742	6.42006	3.64491
	CAP-CHO		29.1405	47.6939	73.4801	88.26	91.7191	86.6876	86.0587
			36.2179	51.6026	90.0641	111.699	113.622	106.41	95.8333
			45.2158	82.364	111.632	118.949	155.535	140.901	130.769
		ave	36.8581	60.5535	91.7255	106.303	120.292	111.333	104.22
		SD	6.5783	15.5047	15.6198	13.097	26.4761	22.4044	19.1923

## Sheet: Fig.2b,c (MraY_library-TUN)
	100nM
	tuns	61.265	69.9231
	core	107.012	86.5565
manuscript No.	in-house No.	para	meta		manuscript No.	in-house No.	para	meta		manuscript No.	in-house No.	para	meta		manuscript No.	in-house No.	para	meta		manuscript No.	in-house No.	para	meta
	BZ					PA					AA					LA					AC
1	1	101.422	108.431		48	1	111.719	91.7972		62	2	108.777	106.608		69	1	118.191	97.0379		55	1	81.5592	77.4856
2	2	101.275	102.279		49	2	120.25	89.9744		63	3	117.014	98.5189		70	2	93.0375	89.1769		56	2	87.8561	83.7305
3	3	122.456	104.899		50	3	115.102	95.7847		64	4	110.542	105.582		71	3	45.5259	26.9724		57	3	85.7571	68.2827
4	4	120.986	112.646		51	4	104.364	92.2529		65	5	113.337	109		72	4	48.762	40.7576		58	4	82.6087	88.0033
5	5	116.72	109.114		52	5	114.366	105.241		66	6	113.042	90.6579		73	5	75.9745	100		59	5	88.6432	89.9753
6	6	117.602	102.962		53	7	104.07	91.2276		67	7	112.895	96.0125		74	6	89.8014	89.6326		60	6	103.336	86.0312
7	7	114.366	112.418		54	8	103.04	102.051		68	8	111.719	92.2529		75	7	24.1971	43.0362		61	7	84.97	74.1988
8	8	97.3033	109.114												76	8	25.0797	59.5557
9	9	116.573	114.469												77	9	99.951	99.0886
10	10	111.13	115.38												78	10	112.895	78.4677
11	11	110.101	114.127												79	11	51.5568	31.1877
12	12	117.014	113.33												80	12	49.4974	32.6688
13	13	102.304	104.443												81	13	123.339	102.165
14	14	112.895	109.456												82	14	108.482	100.456
15	15	116.72	95.8986												83	15	72.7384	46.1122
16	16	115.396	98.1772												84	16	58.176	45.5426
17	17	110.248	115.608												85	17	95.391	92.9365
18	18	119.662	101.367												86	18	120.986	92.7086
19	19	116.278	109.114												87	19	76.71	45.4287
20	20	115.396	112.646												88	20	60.9708	34.2637
21	21	121.721	104.215												89	21	116.131	98.2911
22	22	114.808	110.026												90	22	64.0598	77.3284
23	23	105.688	117.203												91	23	79.6519	57.3911
24	24	107.159	106.152												92	24	85.8299	67.3028
25	25	112.895	107.633												93	25	102.893	89.7465
26	26	115.102	115.038												94	26	88.6247	68.6699
27	27	110.689	102.962												95	27	115.543	90.9997
28	28	122.898	115.38												96	28	68.1785	58.8721
29	29	119.809	112.304												97	29	102.157	58.986
30	30	119.073	115.266												98	30	119.662	88.949
31	31	112.601	114.241
32	32	120.103	109.798
33	33	108.777	114.469
34	34	104.217	114.355
35	35	115.396	116.406
36	36	118.044	115.722
37	37	98.0387	98.5189
38	38	116.278	108.772
39	39	100.539	106.266
40	40	96.7149	104.443
41	41	111.866	104.671
42	42	122.604	115.494
43	43	102.452	110.367
44	44	109.659	109.114
45	45	76.4158	110.481
46	46	115.249	109.114
47	47	98.1858	105.013

## Sheet: Fig.2d,e (MraY_library-MRY)
100nM	tuns	82.8711	54.354
100nM	core	93.3658	101.035
manuscript No.	in-house No.	para	meta		manuscript No.	in-house No.	para	meta		manuscript No.	in-house No.	para	meta		manuscript No.	in-house No.	para	meta		manuscript No.	in-house No.	para	meta
	BZ					PA					AA					LA					AC
1	1	74.2129	83.7305		48	1	63.7181	65.6532		62	2	106.222	111.997		69	1	77.8861	76.1709		55	1	79.7226	71.8981
2	2	10.1949	65.9819		49	2	82.6087	77.4856		63	3	89.1679	117.256		70	2	64.5052	69.926		56	2	58.9955	77.4856
3	3	67.3913	79.129		50	3	75	81.7584		64	4	97.039	107.724		71	3	89.6927	91.6187		57	3	41.4168	57.4363
4	4	72.1139	83.7305		51	4	74.2129	80.4437		65	5	105.697	110.025		72	4	53.7481	63.6812		58	4	85.4948	77.8143
5	5	79.985	82.7445		52	5	59.5202	80.115		66	6	96.7766	73.2128		73	5	50.8621	86.0312		59	5	80.7721	70.5834
6	6	86.2819	101.808		53	7	94.94	109.367		67	7	74.2129	79.129		74	6	70.8021	92.9334		60	6	65.2924	64.9959
7	7	70.5397	92.2761		54	8	99.1379	101.479		68	8	89.955	81.7584		75	7	83.3958	96.2202		61	7	48.5007	49.5481
8	8	28.8231	64.9959												76	8	57.4213	55.1356
9	9	84.1829	91.9474												77	9	103.073	102.465
10	10	72.1139	90.304												78	10	62.1439	59.0797
11	11	54.2729	95.5629												79	11	60.8321	63.3525
12	12	94.1529	90.6327												80	12	42.2039	35.0863
13	13	66.0795	74.1988												81	13	71.5892	82.4158
14	14	53.7481	82.0871												82	14	54.5352	64.0099
15	15	73.4258	78.4717												83	15	36.6942	65.3246
16	16	68.9655	75.5136												84	16	17.2789	37.0583
17	17	71.5892	82.0871												85	17	81.5592	100.164
18	18	54.7976	104.766												86	18	74.7376	83.0731
19	19	86.5442	121.2												87	19	73.6882	84.7165
20	20	79.4603	88.6606												88	20	40.6297	39.0304
21	21	76.3118	102.136												89	21	92.5787	95.2342
22	22	84.4453	103.122												90	22	49.0255	89.6467
23	23	97.8261	102.136												91	23	46.1394	55.1356
24	24	56.8966	64.0099												92	24	23.3133	25.8833
25	25	85.4948	74.8562												93	25	62.931	70.9121
26	26	75.5247	89.6467												94	26	38.7931	69.2687
27	27	75	82.4158												95	27	51.1244	43.9606
28	28	84.4453	68.94												96	28	26.4618	34.1002
29	29	84.1829	80.7724												97	29	15.4423	34.4289
30	30	84.7076	99.507												98	30	38.5307	46.9187
31	31	101.762	116.927
32	32	91.7916	108.381
33	33	59.5202	92.9334
34	34	66.3418	100.164
35	35	66.8666	91.9474
36	36	88.1184	104.766
37	37	70.5397	65.3246
38	38	46.6642	80.115
39	39	42.4663	68.6113
40	40	45.3523	67.2966
41	41	97.3013	80.7724
42	42	51.3868	71.5694
43	43	62.4063	66.968
44	44	74.7376	113.969
45	45	84.1829	103.451
46	46	81.2969	109.367
47	47	40.1049	90.9614

## Sheet: Fig.2f,g (MraY_library-MRD)
100nM	tuns	71.5916	62.7823
100nM	core	82.7521	94.5799
manuscript No.	in-house No.	para	meta		manuscript No.	in-house No.	para	meta		manuscript No.	in-house No.	para	meta		manuscript No.	in-house No.	para	meta		manuscript No.	in-house No.	para	meta
	BZ					AC					PA					AA					LA
1	1	73.3672	77.2358		55	1	92.6443	98.916		48	1	81.9911	68.5637		62	2	85.2885	96.748		69	1	83.0057	45.7995
2	2	83.7666	94.2186		56	2	82.4984	83.7398		49	2	71.8453	76.8744		63	3	85.2885	92.7733		70	2	88.3323	90.6052
3	3	87.064	90.2439		57	3	74.3817	86.2692		50	3	79.4547	69.6477		64	4	81.7375	100.361		71	3	85.7958	77.2358
4	4	84.2739	79.0425		58	4	70.3234	92.0506		51	4	73.3672	80.1265		65	5	98.7318	103.975		72	4	79.962	83.3785
5	5	80.9765	92.4119		59	5	78.1864	84.4625		52	5	74.889	77.5971		66	6	95.1807	93.8573		73	5	93.9125	92.7733
6	6	57.3874	94.5799		60	6	87.825	94.5799		53	7	84.5276	91.6893		67	7	72.0989	82.2945		74	6	81.7375	98.5547
7	7	88.5859	86.2692		61	7	70.577	79.0425		54	8	90.1078	57.7236		68	8	81.2302	72.1771		75	7	81.4838	59.8916
8	8	95.4344	96.748																	76	8	78.6937	58.4463
9	9	60.9385	96.0253																	77	9	73.8744	85.9079
10	10	91.6297	96.3866																	78	10	83.513	90.9666
11	11	91.1224	104.336																	79	11	78.9474	73.2611
12	12	94.4198	106.504																	80	12	72.8599	70.7317
13	13	76.9182	85.9079																	81	13	83.513	80.8491
14	14	79.4547	85.1852																	82	14	69.8161	84.8238
15	15	81.9911	85.9079																	83	15	91.6297	75.4291
16	16	86.3031	87.3532																	84	16	70.577	68.2023
17	17	83.2594	93.8573																	85	17	91.1224	94.5799
18	18	84.0203	92.4119																	86	18	82.4984	86.9919
19	19	78.1864	90.6052																	87	19	72.3526	72.8997
20	20	82.4984	81.5718																	88	20	74.889	66.757
21	21	89.6005	91.6893																	89	21	69.3088	90.2439
22	22	84.0203	93.4959																	90	22	69.3088	72.1771
23	23	88.8396	94.5799																	91	23	78.6937	69.6477
24	24	91.1224	92.4119																	92	24	72.0989	66.3957
25	25	74.1281	81.9332																	93	25	75.9036	79.4038
26	26	80.7229	83.3785																	94	26	74.889	85.1852
27	27	85.7958	117.706																	95	27	92.137	78.3198
28	28	84.2739	91.3279																	96	28	86.5568	79.4038
29	29	84.5276	86.6305																	97	29	38.364	54.1102
30	30	80.2156	85.9079																	98	30	77.6791	67.841
31	31	81.2302	95.664
32	32	87.3177	96.748
33	33	88.8396	92.7733
34	34	83.0057	100.361
35	35	83.7666	93.4959
36	36	86.0495	94.9413
37	37	65.7578	81.2105
38	38	66.0114	83.3785
39	39	83.0057	83.0172
40	40	84.2739	90.2439
41	41	73.8744	95.3026
42	42	83.2594	91.6893
43	43	83.0057	94.2186
44	44	83.7666	100.361
45	45	97.2099	112.285
46	46	76.4109	98.1933
47	47	90.1078	92.7733

## Sheet: Fig.2h (MraY_library-CAP)
1uM	core	85.7848
manuscript No.	BZ			manuscript No.	PA			manuscript No.	LA			manuscript No.	AA			manuscript No.	AC
1	1	73.9388		48	1	63.6723		69	1	87.3643		62	2	98.0257		55	1	107.502
2	2	69.2004		49	2	81.8361		70	2	91.3129		63	3	103.159		56	2	77.8875
3	3	30.8983		50	3	82.6259		71	3	104.344		64	4	103.159		57	3	71.5696
4	4	81.4413		51	4	86.5745		72	4	92.8924		65	5	92.8924		58	4	93.2873
5	5	78.2823		52	5	90.1283		73	5	98.0257		66	6	97.2359		59	5	87.7591
6	6	96.0513		53	7	87.7591		74	6	84.9951		67	7	90.1283		60	6	77.8875
7	7	73.1491		54	8	86.9694		75	7	77.0977		68	8	91.7078		61	7	95.6565
8	8	74.3337						76	8	88.154
9	9	109.082						77	9	92.4975
10	10	91.7078						78	10	83.4156
11	11	94.077						79	11	92.1027
12	12	90.9181						80	12	89.7335
13	13	69.2004						81	13	93.6821
14	14	69.5953						82	14	80.6515
15	15	65.6466						83	15	100.395
16	16	75.5183						84	16	79.8618
17	17	75.9131						85	17	93.6821
18	18	73.1491						86	18	76.308
19	19	74.3337						87	19	54.1955
20	20	83.8105						88	20	53.8006
21	21	85.3899						89	21	80.2567
22	22	104.738						90	22	69.2004
23	23	111.451						91	23	94.4719
24	24	64.8569						92	24	91.3129
25	25	73.1491						93	25	76.7029
26	26	83.8105						94	26	75.5183
27	27	83.0207						95	27	100.395
28	28	75.9131						96	28	88.5489
29	29	76.308						97	29	81.8361
30	30	64.462						98	30	77.4926
31	31	68.8055
32	32	79.4669
33	33	53.8006
34	34	70.385
35	35	86.5745
36	36	42.7443
37	37	65.2517
38	38	65.2517
39	39	63.6723
40	40	60.5133
41	41	76.308
42	42	68.0158
43	43	36.0316
44	44	109.872
45	45	47.4827
46	46	83.0207
47	47	58.1441

## Sheet: Fig.2 (library_E. faecium)
			yamamoto_1_Ef_analysis.xlsx				yamamoto_1_Ef_analysis.xlsx				yamamoto_1_Ef_analysis.xlsx				yamamoto_1_Ef_analysis.xlsx				hMRD220524_6_Ef.xlsx				hMRD220524_6_Ef.xlsx				4_Ef.xlsx				yamamoto_1_Ef_analysis.xlsx
			7_E.faecium.xlsx				7_E.faecium.xlsx			cutoff<0.1	7_E.faecium.xlsx			cutoff<0.1	7_E.faecium.xlsx			cutoff<0.1				cutoff<0.1				cutoff<0.1				cutoff<0.1	7_E.faecium.xlsx
		TUNp				TUNm				MRYp				MRYm				MRDp				MRDm				CAP				fragment_hydrazine
manuscript No.	in-house No.	50uM	5uM	0.5uM	results	50uM	5uM	0.5uM	results	50uM	5uM	0.5uM	results	50uM	5uM	0.5uM	results	50uM	5uM	0.5uM	results	50uM	5uM	0.5uM	results	50uM	5uM	0.5uM	results	100uM	50uM	5uM	results
1	1	0.2503	0.2531	0.2545	>50	0.2509	0.247	0.2494	>50	0.2604	0.2579	0.2552	>50	0.2533	0.2493	0.2507	>50	0.3846	1.1717	1.1669	>50	0.1316	1.186	1.1969	>50	1.1919	1.1963	1.189	>50	0.2426	0.2315	0.2414	>100
2	2	0.2385	0.242	0.2377	>50	0.2277	0.2273	0.2437	>50	0.2208	0.2469	0.2418	>50	0.2419	0.2408	0.2539	>50	0.1273	1.1564	1.1772	>50	0.1223	1.1189	1.1972	>50	1.1471	1.1955	1.197	>50	0.2342	0.22	0.2263	>100
3	3	0.2452	0.2461	0.2497	>50	0.2368	0.2333	0.2442	>50	0.2486	0.2452	0.2479	>50	0.2449	0.2424	0.2549	>50	0.1549	1.1637	1.1745	>50	0.127	1.1684	1.1864	>50	1.2174	1.1819	1.1965	>50	0.2346	0.2239	0.2302	>100
4	4	0.2321	0.2364	0.2385	>50	0.2251	0.2269	0.2336	>50	0.2369	0.242	0.2415	>50	0.2328	0.2341	0.2467	>50	0.2849	1.163	1.1643	>50	0.1233	1.169	1.1674	>50	1.2047	1.1843	1.1723	>50	0.2248	0.2174	0.2196	>100
5	5	0.232	0.2317	0.2376	>50	0.219	0.2198	0.2339	>50	0.2347	0.2367	0.2395	>50	0.226	0.2301	0.237	>50	0.1914	1.1737	1.1634	>50	0.1127	1.171	1.1752	>50	1.1935	1.1696	1.1828	>50	0.2175	0.2105	0.212	>100
6	6	0.237	0.2411	0.2412	>50	0.2281	0.2511	0.2358	>50	0.2355	0.2406	0.2461	>50	0.2334	0.2391	0.2452	>50	0.1517	1.1834	1.1817	>50	0.117	1.1692	1.1902	>50	1.1949	1.1827	1.1852	>50	0.2256	0.2164	0.2194	>100
7	7	0.223	0.2327	0.2307	>50	0.2141	0.2304	0.2227	>50	0.229	0.2339	0.235	>50	0.2228	0.2269	0.2345	>50	0.145	1.1756	1.1747	>50	0.1186	1.1337	1.1931	>50	0.0508	1.193	1.1922	50	0.2099	0.2012	0.2091	>100
8	8	0.2265	0.2311	0.2266	>50	0.2217	0.2239	0.2208	>50	0.1931	0.2342	0.234	>50	0.225	0.2329	0.2315	>50	0.1382	1.1501	1.1654	>50	0.1576	1.1277	1.1807	>50	0.0538	1.1689	1.1757	50	0.2104	0.2071	0.2066	>100
9	9	0.2264	0.2308	0.229	>50	0.2204	0.219	0.2215	>50	0.2281	0.2369	0.2333	>50	0.2287	0.2332	0.2309	>50	0.2763	1.1499	1.1353	>50	0.1153	1.1523	1.1726	>50	1.1604	1.1766	1.182	>50	0.2198	0.2048	0.2067	>100
10	10	0.2311	0.2291	0.2264	>50	0.2211	0.2186	0.2247	>50	0.2294	0.2327	0.2364	>50	0.2261	0.2341	0.2317	>50	0.1523	1.1571	1.1442	>50	0.1214	1.1235	1.1477	>50	1.1392	1.1971	1.1937	>50	0.2176	0.2041	0.2071	>100
11	11	0.2309	0.2305	0.2294	>50	0.2198	0.2246	0.2214	>50	0.2284	0.2349	0.2397	>50	0.23	0.2308	0.2331	>50	0.1231	1.147	1.1544	>50	0.1056	1.1485	1.1886	>50	1.0855	1.1713	1.1729	>50	0.6579	0.2101	0.206	>100
12	12	0.2265	0.2217	0.2222	>50	0.2141	0.2172	0.2211	>50	0.2342	0.2337	0.2358	>50	0.2332	0.2279	0.2345	>50	0.1836	1.1702	1.1654	>50	0.1185	1.1596	1.1913	>50	1.1846	1.1883	1.2001	>50	0.2173	0.2061	0.2079	>100
13	13	0.2393	0.2379	0.2351	>50	0.2334	0.2307	0.2341	>50	0.2445	0.2432	0.2401	>50	0.2329	0.2364	0.2316	>50	0.2145	1.1636	1.175	>50	0.1162	1.1739	1.1918	>50	1.2364	1.2002	1.2116	>50	0.2336	0.2248	0.2309	>100
14	14	0.2271	0.2271	0.2334	>50	0.2228	0.2284	0.2264	>50	0.2311	0.2319	0.237	>50	0.2282	0.2353	0.2389	>50	0.1769	1.1724	1.1749	>50	0.1198	1.1681	1.1894	>50	1.2277	1.186	1.2027	>50	0.2295	0.2255	0.2291	>100
15	15	0.2262	0.2279	0.2374	>50	0.2151	0.2204	0.2284	>50	0.2259	0.2274	0.2332	>50	0.227	0.2293	0.2358	>50	0.245	1.1997	1.1828	>50	0.1173	1.1907	1.2032	>50	1.2394	1.199	1.2051	>50	0.22	0.2193	0.222	>100
16	16	0.2245	0.227	0.2309	>50	0.2164	0.2256	0.2307	>50	0.2212	0.2293	0.2356	>50	0.2348	0.2293	0.2454	>50	0.2181	1.1963	1.1911	>50	0.1556	1.189	1.1932	>50	1.2085	1.2045	1.2068	>50	0.2184	0.2207	0.2256	>100
17	17	0.2274	0.216	0.2239	>50	0.2169	0.2141	0.2206	>50	0.2198	0.2242	0.231	>50	0.2285	0.2205	0.2358	>50	0.1912	1.1885	1.1714	>50	0.1283	1.1824	1.2003	>50	1.2148	1.2029	1.7037	>50	0.2147	0.2139	0.2117	>100
18	18	0.2295	0.2192	0.2277	>50	0.222	0.218	0.2184	>50	0.2211	0.2264	0.2318	>50	0.2287	0.2311	0.2374	>50	0.1617	1.1517	1.1683	>50	0.1248	1.1585	1.1725	>50	1.1833	1.172	1.6887	>50	0.2228	0.2168	0.2138	>100
19	19	0.233	0.2266	0.2257	>50	0.2212	0.2212	0.2209	>50	0.223	0.2368	0.24	>50	0.2292	0.2372	0.2258	>50	0.3429	1.1165	1.1477	>50	0.1497	1.1367	1.1414	>50	1.1868	1.1848	1.1706	>50	0.2171	0.2147	0.2127	>100
20	20	0.232	0.2195	0.2208	>50	0.2085	0.2158	0.2116	>50	0.2166	0.2302	0.2318	>50	0.2277	0.2257	0.2294	>50	0.1919	1.1375	1.1505	>50	0.129	1.1218	1.1568	>50	1.1649	1.1885	1.1776	>50	0.2089	0.2089	0.2056	>100
21	21	0.2347	0.2175	0.2206	>50	0.2125	0.2241	0.2151	>50	0.2176	0.2346	0.2327	>50	0.2277	0.2336	0.2216	>50	0.1557	1.1419	1.144	>50	0.1271	1.1505	1.1799	>50	1.1621	1.167	1.1592	>50	0.2111	0.211	0.2056	>100
22	22	0.2222	0.219	0.2146	>50	0.2086	0.2185	0.2063	>50	0.2149	0.2167	0.2293	>50	0.2237	0.2112	0.2098	>50	0.3852	1.1416	1.135	>50	0.1354	1.1717	1.1807	>50	1.2057	1.1763	1.4682	>50	0.2099	0.2079	0.198	>100
23	23	0.2257	0.223	0.2165	>50	0.213	0.224	0.2141	>50	0.221	0.2272	0.2281	>50	0.2188	0.2219	0.221	>50	0.1632	1.16	1.1859	>50	0.1061	1.1514	1.2047	>50	1.001	1.1892	1.1995	>50	0.212	0.208	0.203	>100
24	24	0.2181	0.2178	0.2206	>50	0.2193	0.2226	0.2112	>50	0.2061	0.2244	0.2282	>50	0.218	0.2238	0.2362	>50	0.1406	1.1175	1.1672	>50	0.1476	1.0475	1.1729	>50	1.2059	1.1931	1.2057	>50	0.2146	0.197	0.1998	>100
25	25	0.2565	0.2524	0.2502	>50	0.2425	0.2424	0.2459	>50	0.2532	0.2566	0.2551	>50	0.2495	0.2518	0.247	>50	0.5252	1.1685	1.1464	>50	0.1176	1.1808	1.1838	>50	1.202	1.1753	1.462	>50	0.2475	0.2304	0.2346	>100
26	26	0.2229	0.2341	0.2234	>50	0.2208	0.2182	0.2256	>50	0.2291	0.2312	0.2241	>50	0.224	0.2275	0.2435	>50	0.6446	1.165	1.1604	>50	0.131	1.1773	1.1943	>50	1.1918	1.1747	1.6077	>50	0.2134	0.2229	0.2136	>100
27	27	0.2337	0.2313	0.2363	>50	0.2204	0.2241	0.229	>50	0.2283	0.2318	0.2311	>50	0.2325	0.2286	0.2528	>50	0.6339	1.135	1.119	>50	0.1225	1.1591	1.1488	>50	1.1519	1.1416	1.1561	>50	0.2194	0.2245	0.2197	>100
28	28	0.2272	0.2201	0.2203	>50	0.2156	0.2147	0.217	>50	0.2274	0.2284	0.2367	>50	0.2282	0.226	0.243	>50	0.605	1.1232	1.1375	>50	0.1469	1.1363	1.1442	>50	1.1727	1.1538	1.7108	>50	0.2098	0.2137	0.2138	>100
29	29	0.2186	0.2216	0.2254	>50	0.2153	0.2164	0.219	>50	0.2229	0.2276	0.2235	>50	0.2211	0.2238	0.232	>50	0.2357	1.0936	1.0882	>50	0.1336	1.1102	1.0979	>50	1.1332	1.1346	1.1393	>50	0.2095	0.2114	0.2093	>100
30	30	0.2221	0.2201	0.2212	>50	0.2168	0.2162	0.2177	>50	0.2235	0.237	0.2402	>50	0.2262	0.226	0.2336	>50	0.3789	1.0973	1.0794	>50	0.1784	1.0993	1.1202	>50	1.1255	1.1306	1.1376	>50	0.2108	0.2146	0.2072	>100
31	31	0.2322	0.2212	0.2175	>50	0.2139	0.2223	0.2112	>50	0.2279	0.2353	0.2272	>50	0.2165	0.2305	0.2313	>50	0.655	1.0995	1.1091	>50	0.131	1.1592	1.1578	>50	1.1769	1.1489	1.1452	>50	0.2095	0.2103	0.2051	>100
32	32	0.2224	0.2203	0.2157	>50	0.2153	0.2175	0.2149	>50	0.227	0.2386	0.2307	>50	0.2253	0.2234	0.2402	>50	0.6526	1.096	1.093	>50	0.162	1.1211	1.1514	>50	1.1894	1.1449	1.6984	>50	0.2092	0.215	0.204	>100
33	33	0.2234	0.2177	0.2189	>50	0.2106	0.2162	0.2105	>50	0.2019	0.2328	0.2368	>50	0.2095	0.2231	0.2311	>50	0.1355	1.1113	1.111	>50	0.1294	1.0802	1.1477	>50	1.1784	1.1686	1.2005	>50	0.2048	0.2113	0.2008	>100
34	34	0.2239	0.2106	0.2121	>50	0.2049	0.2144	0.2064	>50	0.2158	0.2365	0.2315	>50	0.2305	0.2271	0.2111	>50	0.1462	1.1004	1.1052	>50	0.1657	1.0738	1.1378	>50	1.0863	1.146	1.684	>50	0.1971	0.1984	0.1989	>100
35	35	0.2082	0.2074	0.2201	>50	0.2038	0.2121	0.207	>50	0.2172	0.2181	0.211	>50	0.2261	0.2129	0.2056	>50	0.162	1.1115	1.1437	>50	0.1366	1.1035	1.1456	>50	1.1686	1.1609	1.1785	>50	0.2034	0.2042	0.2014	>100
36	36	0.2229	0.2169	0.2133	>50	0.2134	0.2168	0.21	>50	0.2304	0.2257	0.2274	>50	0.2261	0.2233	0.2229	>50	0.1476	1.0719	1.0779	>50	0.1924	1.0777	1.0907	>50	1.0979	1.115	1.1196	>50	0.2121	0.2068	0.203	>100
37	37	0.2325	0.2358	0.2289	>50	0.2219	0.2222	0.2267	>50	0.2315	0.2377	0.2384	>50	0.2206	0.2362	0.226	>50	0.2081	1.0778	1.086	>50	0.1348	1.1036	1.1263	>50	1.1203	1.1126	1.1237	>50	0.2245	0.22	0.224	>100
38	38	0.2186	0.214	0.2255	>50	0.2087	0.2142	0.2255	>50	0.2177	0.217	0.2256	>50	0.2242	0.2218	0.2294	>50	0.1845	1.079	1.0647	>50	0.2084	1.0802	1.0993	>50	1.0319	1.0961	1.1032	>50	0.2183	0.219	0.223	>100
39	39	0.2078	0.2086	0.2259	>50	0.199	0.2018	0.2153	>50	0.2105	0.2116	0.2161	>50	0.2189	0.2136	0.2277	>50	0.1515	1.0319	1.0343	>50	0.1426	1.0441	1.0721	>50	0.3798	1.0817	1.0874	>50	0.2072	0.2188	0.2118	>100
40	40	0.2126	0.2136	0.2205	>50	0.2053	0.2113	0.2164	>50	0.2067	0.2189	0.2216	>50	0.2292	0.2159	0.2304	>50	0.1535	1.0682	1.059	>50	0.2516	1.0811	1.092	>50	1.0833	1.1049	1.1154	>50	0.2084	0.2119	0.2221	>100
41	41	0.2188	0.2094	0.2198	>50	0.2066	0.2061	0.2079	>50	0.2115	0.2118	0.2141	>50	0.2188	0.2109	0.2225	>50	0.14	1.1038	1.1022	>50	0.1673	1.1435	1.1664	>50	1.1914	1.1817	1.726	>50	0.204	0.2067	0.2102	>100
42	42	0.2183	0.2102	0.2093	>50	0.2071	0.207	0.2074	>50	0.2204	0.2127	0.2196	>50	0.2283	0.2125	0.2192	>50	0.1504	1.1082	1.1194	>50	0.1544	1.076	1.165	>50	1.1962	1.1635	1.5755	>50	0.2158	0.2135	0.2058	>100
43	43	0.2193	0.209	0.2112	>50	0.2051	0.2041	0.2063	>50	0.1986	0.2203	0.2197	>50	0.2243	0.2223	0.2109	>50	0.1198	1.1062	1.1398	>50	0.1745	1.0667	1.1635	>50	1.1823	1.2024	1.2032	>50	0.1999	0.204	0.2089	>100
44	44	0.2059	0.2012	0.2077	>50	0.1983	0.2045	0.1982	>50	0.2063	0.2066	0.2131	>50	0.2159	0.2154	0.2086	>50	0.1518	1.1123	1.1325	>50	0.1506	1.1274	1.1631	>50	0.9945	1.1689	1.7154	>50	0.1981	0.2012	0.1981	>100
45	45	0.2151	0.1944	0.2124	>50	0.1932	0.1994	0.1938	>50	0.2096	0.2205	0.2203	>50	0.2146	0.2123	0.2088	>50	0.1487	1.0857	1.0969	>50	0.1972	1.1126	1.1076	>50	1.4886	1.156	1.1569	>50	0.202	0.2078	0.1998	>100
46	46	0.2114	0.1981	0.1963	>50	0.1986	0.2026	0.2024	>50	0.2054	0.2189	0.213	>50	0.2244	0.214	0.2014	>50	0.2389	1.0466	1.0749	>50	0.1661	1.1103	1.1114	>50	1.1585	1.1479	1.1504	>50	0.1992	0.2062	0.7017	>100
47	47	0.2141	0.203	0.2001	>50	0.2006	0.2089	0.2042	>50	0.204	0.2044	0.2199	>50	0.2078	0.2242	0.2096	>50	0.1486	1.0717	1.0964	>50	0.2115	1.1033	1.1386	>50	1.0675	1.1494	1.1593	>50	0.1962	0.1991	0.2024	>100
48	1	0.2301	0.239	0.2362	>50	0.211	0.2296	0.2187	>50	0.0975	0.234	0.2344	50	0.2187	0.2272	0.23	>50	0.1283	1.1018	1.1148	>50	0.1887	1.115	1.1136	>50	1.6997	1.7106	1.1834	>50	0.2156	0.2152	0.2223	>100
49	2	0.2306	0.2325	0.2343	>50	0.2132	0.2153	0.2248	>50	0.2322	0.2305	0.2285	>50	0.22	0.2201	0.2461	>50	0.1662	1.0883	1.1055	>50	0.1729	1.1415	1.129	>50	1.1461	1.732	1.7417	>50	0.2178	0.2179	0.2114	>100
50	3	0.2128	0.2135	0.2338	>50	0.2037	0.2008	0.2123	>50	0.2145	0.2202	0.2152	>50	0.2154	0.2106	0.235	>50	0.2061	1.1102	1.1282	>50	0.1878	1.1467	1.1646	>50	1.101	1.7086	1.7063	>50	0.1913	0.204	0.209	>100
51	4	0.2158	0.2162	0.2303	>50	0.211	0.2054	0.2107	>50	0.2142	0.2209	0.2246	>50	0.2322	0.2176	0.2406	>50	0.1785	1.1052	1.1259	>50	0.1713	1.1278	1.1617	>50	1.6196	1.7249	1.1411	>50	0.2037	0.2046	0.2119	>100
52	5	0.2229	0.213	0.2238	>50	0.2082	0.2022	0.2038	>50	0.2162	0.2221	0.2212	>50	0.2219	0.2159	0.2329	>50	0.1777	1.1071	1.1255	>50	0.1797	1.1181	1.1614	>50	1.7271	1.7068	1.7382	>50	0.1994	0.207	0.2045	>100
53	7	0.2208	0.2105	0.2141	>50	0.206	0.2056	0.2055	>50	0.2144	0.2192	0.2282	>50	0.2239	0.2193	0.2216	>50	0.5926	1.1124	1.1116	>50	0.1784	1.1401	1.1293	>50	0.4246	1.6985	1.6306	>50	0.1998	0.2005	0.2025	>100
54	8	0.2172	0.2145	0.2094	>50	0.2039	0.2072	0.2056	>50	0.216	0.2227	0.2292	>50	0.2248	0.2144	0.2246	>50	0.9776	1.0852	1.0739	>50	0.192	1.1281	1.1469	>50	0.6601	1.7345	1.6399	>50	0.1983	0.2035	0.1976	>100
55	1	0.2524	0.2641	0.2612	>50	0.2094	0.2015	0.206	>50	0.2342	0.2267	0.2312	>50	0.2401	0.2172	0.2319	>50	0.9868	1.0958	1.0884	>50	0.1493	1.1362	1.1587	>50	1.1798	1.1701	1.6695	>50	0.2196	0.2174	0.232	>100
56	2	0.2561	0.2734	0.2689	>50	0.1939	0.2009	0.2046	>50	0.196	0.2328	0.2299	>50	0.234	0.2175	0.226	>50	0.1229	1.0287	1.0627	>50	0.2461	1.037	1.1126	>50	1.1535	1.6681	1.6463	>50	0.2198	0.2253	0.2316	>100
57	3	0.2523	0.2569	0.2545	>50	0.1988	0.1981	0.204	>50	0.0935	0.2353	0.2327	50	0.2459	0.2145	0.2249	>50	0.1531	1.0166	1.089	>50	0.1945	1.0092	1.1214	>50	0.9397	1.5353	1.6487	>50	0.2191	0.2247	0.2284	>100
58	4	0.2519	0.2475	0.2513	>50	0.2054	0.2026	0.204	>50	0.2237	0.2211	0.2287	>50	0.2259	0.2129	0.2205	>50	0.7772	1.0533	1.065	>50	0.131	1.0699	1.0801	>50	1.1199	1.1099	1.6477	>50	0.2125	0.223	0.2266	>100
59	5	0.2592	0.258	0.2574	>50	0.208	0.2113	0.216	>50	0.2361	0.2283	0.2351	>50	0.2285	0.2114	0.2284	>50	0.6725	1.044	1.0341	>50	0.1376	1.0879	1.0881	>50	1.1058	1.1209	1.6611	>50	0.225	0.2304	0.2316	>100
60	6	0.2443	0.254	0.2504	>50	0.195	0.2057	0.2092	>50	0.1322	0.2409	0.2332	>50	0.2303	0.221	0.2257	>50	0.1345	1.0536	1.0125	>50	0.2494	1.0498	1.0757	>50	0.9548	1.1066	1.0973	>50	0.2172	0.2231	0.2292	>100
61	7	0.1319	0.2545	0.253	>50	0.2058	0.2133	0.2114	>50	0.0406	0.0418	0.2231	5	0.0418	0.2118	0.2269	50	0.2077	0.9434	1.0096	>50	0.2786	0.9776	1.0699	>50	1.1129	1.1024	1.1194	>50	0.2126	0.2102	0.218	>100
62	2	0.2308	0.2214	0.2251	>50	0.2114	0.2175	0.2066	>50	0.213	0.2252	0.2294	>50	0.2336	0.2287	0.2301	>50	1.0422	1.1156	1.1228	>50	0.1812	1.1639	1.1589	>50	1.2014	1.1758	1.1955	>50	0.2016	0.2048	0.1963	>100
63	3	0.2326	0.2243	0.2088	>50	0.2069	0.2123	0.2044	>50	0.2173	0.2354	0.2144	>50	0.229	0.2291	0.2287	>50	0.3667	1.1178	1.1258	>50	0.163	1.1492	1.1592	>50	1.1885	1.1805	1.1572	>50	0.2026	0.205	0.1992	>100
64	4	0.2351	0.2264	0.2299	>50	0.2098	0.2089	0.2046	>50	0.2122	0.2164	0.2201	>50	0.2261	0.232	0.2197	>50	1.0691	1.128	1.1428	>50	0.1754	1.1706	1.1695	>50	1.1455	1.1886	1.1236	>50	0.2027	0.1993	0.1979	>100
65	5	0.2102	0.1997	0.2063	>50	0.2067	0.2067	0.2032	>50	0.2128	0.2131	0.2151	>50	0.2147	0.2112	0.2123	>50	1.0871	1.1171	1.1343	>50	0.2713	1.1565	1.1654	>50	1.1024	1.1615	1.123	>50	0.2024	0.1953	0.1979	>100
66	6	0.2286	0.2298	0.2301	>50	0.2246	0.2233	0.2253	>50	0.2295	0.2355	0.2379	>50	0.2178	0.2337	0.2271	>50	0.9665	1.0842	1.0813	>50	0.1923	1.102	1.1103	>50	0.9405	1.1365	1.0984	>50	0.2268	0.2229	0.224	>100
67	7	0.2124	0.2077	0.2202	>50	0.2068	0.2014	0.2125	>50	0.2117	0.2176	0.2248	>50	0.2247	0.2161	0.2304	>50	1.0616	1.0876	1.0912	>50	0.2832	1.1138	1.1285	>50	0.8215	1.1402	1.107	>50	0.2166	0.2126	0.2147	>100
68	8	0.2107	0.2018	0.2165	>50	0.2067	0.1975	0.2049	>50	0.2082	0.2082	0.2163	>50	0.2247	0.2137	0.2277	>50	0.9687	1.1253	1.1133	>50	0.1938	1.1491	1.1477	>50	1.0074	1.1558	1.1334	>50	0.2083	0.2062	0.2092	>100
69	1	0.2037	0.1991	0.2018	>50	0.2029	0.1987	0.2039	>50	0.2019	0.2098	0.2138	>50	0.2144	0.2066	0.2287	>50	0.1378	1.1722	1.1818	>50	0.1612	1.1875	1.1657	>50	1.1593	1.1991	1.2261	>50	0.208	0.2074	0.2124	>100
70	2	0.2139	0.1957	0.2124	>50	0.2018	0.1982	0.2006	>50	0.1956	0.209	0.2091	>50	0.2219	0.2075	0.2131	>50	0.1471	1.1214	1.1736	>50	0.1592	1.0931	1.1642	>50	0.9279	1.1996	1.7436	>50	0.2021	0.2069	0.2101	>100
71	3	0.1376	0.2142	0.2037	>50	0.0497	0.2173	0.2056	50	0.0471	0.0476	0.2127	5	0.0498	0.1314	0.2167	50	0.4575	1.111	1.1561	>50	0.1819	0.9234	1.164	>50	0.9407	1.2112	1.7665	>50	0.2181	0.2181	0.2198	>100
72	4	0.1928	0.1914	0.2176	>50	0.2157	0.2139	0.208	>50	0.0455	0.0421	0.062	<0.5	0.0445	0.0425	0.2032	5	0.2121	0.996	1.1515	>50	0.1858	0.9734	1.178	>50	0.5253	1.1871	1.2112	>50	0.2312	0.2261	0.2167	>100
73	5	0.2181	0.2002	0.205	>50	0.2116	0.2002	0.1986	>50	0.0472	0.2214	0.2112	50	0.1969	0.2162	0.2116	>50	0.1537	1.1188	1.1682	>50	0.1491	0.9904	1.1882	>50	0.6832	1.1729	1.7556	>50	0.2086	0.2113	0.208	>100
74	6	0.2408	0.2132	0.1974	>50	0.1135	0.2017	0.1945	>50	0.1034	0.1944	0.2022	>50	0.1006	0.2061	0.1937	>50	0.1444	1.1036	1.1843	>50	0.1563	1.0001	1.1924	>50	0.1543	1.2015	1.196	>50	0.1176	0.1036	0.202	>100
75	7	0.2035	0.1944	0.1858	>50	0.2154	0.1929	0.193	>50	0.1987	0.1783	0.1999	>50	0.2164	0.1829	0.1972	>50	0.3672	0.9703	1.1685	>50	0.228	0.9285	1.1754	>50	0.4917	1.1737	1.1955	>50	0.2162	0.2002	0.1938	>100
76	8	0.0996	0.1899	0.1903	50	0.1987	0.2025	0.1961	>50	0.0528	0.0761	0.1818	5	0.1875	0.1448	0.1955	>50	0.1538	1.1086	1.1582	>50	0.1472	1.0551	1.1614	>50	0.8044	1.1515	1.1726	>50	0.2132	0.1915	0.1983	>100
77	9	0.2084	0.2	0.198	>50	0.192	0.2033	0.2012	>50	0.2055	0.2096	0.2177	>50	0.2074	0.2069	0.2086	>50	0.1335	1.1509	1.1489	>50	0.135	1.1349	1.1688	>50	0.7899	1.1801	1.1873	>50	0.1959	0.2018	0.1977	>100
78	10	0.2292	0.2197	0.2142	>50	0.2257	0.2193	0.2133	>50	0.1803	0.2344	0.2327	>50	0.217	0.2295	0.2189	>50	0.1171	1.0852	1.1308	>50	0.1271	1.0721	1.1844	>50	0.3701	1.1787	1.1967	>50	0.2209	0.2203	0.2178	>100
79	11	0.0768	0.1776	0.2181	50	0.0856	0.1965	0.2136	50	0.0485	0.0494	0.2404	5	0.0493	0.2237	0.2279	50	0.2647	1.0911	1.1406	>50	0.2671	1.0242	1.1501	>50	0.4215	1.1939	1.2025	>50	0.2132	0.233	0.2167	>100
80	12	0.2208	0.2213	0.2219	>50	0.2078	0.2151	0.2132	>50	0.041	0.0537	0.195	5	0.0432	0.0424	0.2241	5	0.2763	1.0383	1.1719	>50	0.1752	1.0253	1.1662	>50	0.9659	1.1743	1.2291	>50	0.2186	0.2192	0.2139	>100
81	13	0.2159	0.2119	0.2133	>50	0.2087	0.2051	0.2075	>50	0.2178	0.2154	0.2189	>50	0.2183	0.2143	0.2296	>50	0.4096	1.1677	1.1692	>50	0.1638	1.1795	1.1604	>50	1.0962	1.2055	1.2205	>50	0.212	0.205	0.2078	>100
82	14	0.2144	0.2051	0.2189	>50	0.2027	0.2002	0.1996	>50	0.213	0.2098	0.212	>50	0.2194	0.2093	0.217	>50	0.189	1.1616	1.1803	>50	0.1813	1.1679	1.1797	>50	0.9189	1.1987	1.2047	>50	0.2011	0.1956	0.2012	>100
83	15	0.0686	0.235	0.2134	50	0.1038	0.2175	0.21	>50	0.0867	0.2232	0.2223	50	0.1212	0.2365	0.223	>50	0.1756	1.1569	1.1702	>50	0.1532	1.0218	1.1919	>50	0.7606	1.2075	1.1911	>50	0.0655	0.0892	0.2236	50
84	16	0.0476	0.2108	0.2133	50	0.235	0.2226	0.2066	>50	0.0472	0.0812	0.2231	5	0.0445	0.176	0.2257	50	0.9135	1.183	1.1666	>50	0.1789	1.0083	1.1873	>50	0.1942	1.1621	1.1977	>50	0.2447	0.2105	0.2313	>100
85	17	0.2364	0.2035	0.2052	>50	0.2027	0.2015	0.1996	>50	0.2221	0.2039	0.2116	>50	0.2188	0.2062	0.2187	>50	0.1519	1.1384	1.1806	>50	0.1427	1.1262	1.1977	>50	1.5972	1.1744	1.1977	>50	0.2063	0.2014	0.197	>100
86	18	0.1167	0.2098	0.2101	>50	0.1908	0.2031	0.1999	>50	0.1813	0.2189	0.2155	>50	0.1722	0.2184	0.2175	>50	0.1564	1.1301	1.1557	>50	0.1659	0.9825	1.1871	>50	0.2406	1.1794	1.1708	>50	0.2162	0.1663	0.1968	>100
87	19	0.2286	0.2162	0.2139	>50	0.208	0.2039	0.2029	>50	0.0753	0.2196	0.2118	50	0.1105	0.2143	0.2276	>50	0.2574	0.9627	1.1355	>50	0.225	0.6885	1.1556	>50	0.4251	1.134	1.1664	>50	0.2388	0.2154	0.1987	>100
88	20	0.1909	0.1823	0.2073	>50	0.2668	0.2044	0.2057	>50	0.0458	0.1573	0.2146	50	0.0442	0.0872	0.2158	5	0.2554	0.9732	1.1374	>50	0.4801	0.4985	1.1622	>50	0.5681	1.1459	1.1751	>50	0.2298	0.2269	0.2001	>100
89	21	0.2117	0.2048	0.2011	>50	0.2064	0.2064	0.2012	>50	0.2087	0.2143	0.222	>50	0.2117	0.2086	0.2084	>50	0.127	1.155	1.1524	>50	0.1729	1.1251	1.164	>50	1.1208	1.1987	1.6855	>50	0.2076	0.1996	0.2015	>100
90	22	0.2242	0.2276	0.218	>50	0.2239	0.2163	0.2145	>50	0.2334	0.2309	0.2251	>50	0.2208	0.2242	0.2208	>50	0.1436	1.0875	1.1461	>50	0.1673	1.0579	1.152	>50	1.7112	1.1921	1.6919	>50	0.2126	0.2224	0.2155	>100
91	23	0.0668	0.0841	0.2053	5	0.0525	0.2304	0.2028	50	0.067	0.0406	0.2304	5	0.0639	0.0412	0.2149	5	0.0607	1.0641	1.1519	50	0.0642	0.9513	1.1563	50	0.055	1.2361	1.2308	50	0.0638	0.044	0.2192	50
92	24	0.0562	0.0413	0.2046	5	0.0638	0.0499	0.2033	5	0.0546	0.0414	0.2197	5	0.0547	0.0417	0.2012	5	0.0911	0.8145	1.1535	50	0.0622	0.6931	1.1626	50	0.0603	1.6716	1.74	50	0.0819	0.0581	0.2313	50
93	25	0.2108	0.1963	0.1997	>50	0.2176	0.1938	0.1948	>50	0.2145	0.2138	0.2247	>50	0.2142	0.2001	0.2012	>50	0.0955	1.1331	1.1456	50	0.1401	1.0588	1.1658	>50	0.7772	1.1854	1.7247	>50	0.216	0.2103	0.2023	>100
94	26	0.0549	0.0421	0.203	5	0.0529	0.0542	0.2026	5	0.0515	0.2078	0.2294	50	0.0472	0.2105	0.2066	50	0.071	1.0821	1.1459	50	0.0571	1.0369	1.1636	50	0.0634	1.1976	1.7588	50	0.0443	0.0428	0.2145	50
95	27	0.2223	0.1953	0.1967	>50	0.2158	0.1961	0.1928	>50	0.2249	0.2177	0.2273	>50	0.2034	0.2011	0.2009	>50	0.1174	1.0782	1.149	>50	0.1655	0.9512	1.1452	>50	0.8924	1.2102	1.7181	>50	0.1997	0.2202	0.2062	>100
96	28	0.0552	0.0409	0.1895	5	0.0575	0.0417	0.1919	5	0.0641	0.0414	0.0479	<0.5	0.053	0.0414	0.189	5	0.0646	0.9941	1.127	50	0.0657	1.0079	1.1342	50	0.0824	1.142	1.1676	50	0.0605	0.0479	0.2045	50
97	29	0.2215	0.2024	0.1916	>50	0.2757	0.2012	0.1888	>50	0.0444	0.2283	0.219	50	0.0459	0.204	0.2015	50	1.1786	1.1256	1.1063	>50	1.1754	1.1662	1.1311	>50	0.8197	1.119	1.1474	>50	0.1997	0.1853	0.2119	>100
98	30	0.0502	0.087	0.1767	5	0.0499	0.2061	0.1905	50	0.0646	0.0408	0.2061	5	0.0711	0.0402	0.1855	5	0.0794	0.9086	1.0631	50	0.0846	1.0262	1.1308	50	0.0588	1.141	1.1534	50	0.0874	0.0571	0.2089	50
	core	0.2233	0.2117	0.2158	>50	0.2115	0.2075	0.2084	>50	0.2162	0.2188	0.215	>50	0.2301	0.2103	0.2317	>50	0.6306	1.0866	1.0713	>50	0.1749	1.1239	1.1391	>50	0.9209	1.7451	1.735	>50

## Sheet: Fig.2 (library_S. aureus)
			yamamoto_2_Sa_analysis.xlsx				yamamoto_2_Sa_analysis.xlsx				yamamoto_2_Sa_analysis.xlsx				yamamoto_2_Sa_analysis.xlsx				hMRD220524_5_Sa.xlsx				hMRD220524_5_Sa.xlsx				2_sa.xlsx				yamamoto_2_Sa_analysis.xlsx
		cutoff<0.15	2_S.aureus.xlsx			cutoff<0.15	2_S.aureus.xlsx			cutoff<0.15	2_S.aureus.xlsx			cutoff<0.15	2_S.aureus.xlsx			cutoff<0.15				cutoff<0.15				cutoff<0.15				cutoff<0.15	2_S.aureus.xlsx
		TUNp				TUNm				MRYp				MRYm				MRDp				MRDm				CAP				fragment_hydrazine
manuscript No.	in-house No.	50uM	5uM	0.5uM	results	50uM	5uM	0.5uM	results	50uM	5uM	0.5uM	results	50uM	5uM	0.5uM	results	50uM	5uM	0.5uM	results	50uM	5uM	0.5uM	results	50uM	5uM	0.5uM	results	100uM	50uM	5uM	results
1	1	0.6409	0.6333	0.6849	>50	0.6472	0.6288	0.6696	>50	0.4864	0.6584	0.6584	>50	0.6161	0.6443	0.6494	>50	1.7711	1.8163	1.8061	>50	0.9149	1.811	1.8066	>50	1.2894	1.2488	1.2632	>50	0.6289	0.6267	0.6656	>100
2	2	0.4446	0.5732	0.621	>50	0.466	0.5784	0.6232	>50	0.3659	0.4216	0.4216	>50	0.4837	0.5667	0.6278	>50	1.2925	1.82	1.8122	>50	0.4016	1.8123	1.8048	>50	1.3099	1.2832	1.2613	>50	0.5935	0.5937	0.6278	>100
3	3	0.5983	0.6055	0.6328	>50	0.6012	0.6242	0.6278	>50	0.5638	0.6181	0.6181	>50	0.5981	0.607	0.6391	>50	1.1475	1.8125	1.8034	>50	0.6817	1.8054	1.7992	>50	1.3035	1.3118	1.244	>50	0.5807	0.6002	0.6169	>100
4	4	0.576	0.5859	0.6144	>50	0.5838	0.6069	0.6151	>50	0.4411	0.5855	0.5855	>50	0.5594	0.5929	0.6122	>50	1.7178	1.811	1.8071	>50	0.9106	1.8077	1.8003	>50	1.3089	1.2778	1.267	>50	0.5801	0.5954	0.5979	>100
5	5	0.596	0.594	0.6064	>50	0.5931	0.6068	0.6207	>50	0.4453	0.5793	0.5793	>50	0.5666	0.5953	0.6265	>50	1.6828	1.8056	1.8008	>50	1.0259	1.8021	1.7944	>50	1.3028	1.2808	1.312	>50	0.5878	0.6017	0.6179	>100
6	6	0.6029	0.6046	0.6317	>50	0.5675	0.6162	0.6275	>50	0.4534	0.5992	0.5992	>50	0.5737	0.6032	0.6376	>50	1.6604	1.7992	1.7977	>50	0.8814	1.7944	1.7868	>50	1.3011	1.2712	1.2751	>50	0.6071	0.6108	0.6328	>100
7	7	0.5296	0.6065	0.6401	>50	0.565	0.6178	0.6219	>50	0.4492	0.5103	0.5103	>50	0.5332	0.5933	0.6276	>50	1.4244	1.8108	1.8047	>50	0.7946	1.8018	1.7901	>50	1.2942	1.2766	1.2813	>50	0.5987	0.5901	0.6297	>100
8	8	0.5224	0.6027	0.6292	>50	0.5614	0.6154	0.6278	>50	0.407	0.4947	0.4947	>50	0.5113	0.5961	0.6238	>50	1.2892	1.8002	1.7903	>50	0.5645	1.7967	1.7825	>50	1.2936	1.2834	1.2746	>50	0.5999	0.605	0.6138	>100
9	9	0.5908	0.6105	0.6241	>50	0.5758	0.592	0.6241	>50	0.4575	0.5946	0.5946	>50	0.5768	0.5987	0.6171	>50	1.7056	1.7994	1.7874	>50	1.0453	1.7883	1.7805	>50	1.3008	1.3242	1.3131	>50	0.6055	0.5999	0.6116	>100
10	10	0.5758	0.6206	0.6524	>50	0.5814	0.6176	0.6292	>50	0.4401	0.5735	0.5735	>50	0.5437	0.6159	0.6419	>50	1.6496	1.7957	1.7907	>50	0.8071	1.7837	1.7825	>50	1.3004	1.2783	1.2744	>50	0.614	0.6147	0.6203	>100
11	11	0.5622	0.6083	0.6542	>50	0.6088	0.612	0.6472	>50	0.4277	0.5652	0.5652	>50	0.5527	0.6147	0.6492	>50	1.7024	1.8284	1.8176	>50	0.4991	1.8182	1.8186	>50	1.2782	1.3076	1.2939	>50	0.6256	0.6087	0.6327	>100
12	12	0.6353	0.6343	0.6923	>50	0.621	0.6201	0.672	>50	0.5318	0.6597	0.6597	>50	0.638	0.6426	0.6916	>50	1.691	1.8135	1.8031	>50	0.8978	1.8072	1.7968	>50	1.3446	1.2949	1.2712	>50	0.6454	0.6552	0.6562	>100
13	13	0.5831	0.5558	0.6028	>50	0.5778	0.5626	0.5728	>50	0.4597	0.5517	0.5517	>50	0.5389	0.5549	0.5576	>50	1.7006	1.8214	1.8094	>50	0.972	1.8125	1.8075	>50	1.3314	1.2865	1.2747	>50	0.5946	0.5485	0.5802	>100
14	14	0.5635	0.5638	0.5904	>50	0.5526	0.5756	0.5663	>50	0.4557	0.5312	0.5312	>50	0.5413	0.5665	0.5714	>50	1.6545	1.8073	1.8005	>50	0.8835	1.8002	1.7894	>50	1.3276	1.3221	1.2666	>50	0.5908	0.5399	0.5528	>100
15	15	0.5844	0.5642	0.6022	>50	0.5526	0.5718	0.5779	>50	0.4975	0.5437	0.5437	>50	0.5494	0.582	0.5655	>50	1.682	1.7927	1.7868	>50	0.9405	1.7859	1.7801	>50	1.3181	1.3211	1.2715	>50	0.5907	0.5626	0.5706	>100
16	16	0.5841	0.5899	0.6131	>50	0.5705	0.5818	0.5931	>50	0.5146	0.5511	0.5511	>50	0.5451	0.5803	0.5656	>50	1.6953	1.797	1.7927	>50	1.0607	1.793	1.775	>50	1.3126	1.2526	1.2712	>50	0.5929	0.5836	0.5821	>100
17	17	0.5638	0.5664	0.5931	>50	0.5494	0.5799	0.5579	>50	0.4403	0.5157	0.5157	>50	0.5304	0.557	0.5748	>50	1.676	1.7961	1.7873	>50	0.9697	1.7924	1.7805	>50	1.3269	1.2963	1.2447	>50	0.5782	0.5556	0.5634	>100
18	18	0.5658	0.6033	0.5976	>50	0.5442	0.6036	0.5779	>50	0.4298	0.5237	0.5237	>50	0.5199	0.568	0.5909	>50	1.5288	1.7919	1.7811	>50	0.8304	1.7839	1.7727	>50	1.3039	1.2698	1.2652	>50	0.5834	0.5785	0.5996	>100
19	19	0.5768	0.577	0.6115	>50	0.5651	0.588	0.5818	>50	0.5424	0.5598	0.5598	>50	0.544	0.562	0.5917	>50	1.695	1.7932	1.7826	>50	1.0988	1.7902	1.7784	>50	1.3197	1.3028	1.2378	>50	0.5902	0.5888	0.5834	>100
20	20	0.5635	0.5787	0.5928	>50	0.5642	0.593	0.587	>50	0.4861	0.5377	0.5377	>50	0.5251	0.5805	0.5693	>50	1.6485	1.8079	1.7956	>50	1.04	1.8021	1.7946	>50	1.3329	1.3074	1.3052	>50	0.5613	0.588	0.5715	>100
21	21	0.5738	0.5812	0.5795	>50	0.5585	0.5784	0.5937	>50	0.4928	0.5569	0.5569	>50	0.5372	0.5753	0.5897	>50	1.6424	1.8121	1.8074	>50	0.6929	1.8123	1.8058	>50	1.3221	1.2969	1.2802	>50	0.5305	0.5515	0.5739	>100
22	22	0.5622	0.5728	0.5914	>50	0.5791	0.5769	0.601	>50	0.5067	0.5435	0.5435	>50	0.5621	0.5479	0.5674	>50	1.6825	1.8124	1.8117	>50	0.8812	1.8097	1.8067	>50	1.3561	1.3007	1.2857	>50	0.5713	0.5417	0.5894	>100
23	23	0.5494	0.6034	0.5933	>50	0.521	0.5738	0.6108	>50	0.4096	0.5249	0.5249	>50	0.5436	0.5889	0.5789	>50	1.5548	1.8013	1.7953	>50	0.7631	1.8007	1.7943	>50	1.2209	1.2887	1.2641	>50	0.5402	0.5665	0.5866	>100
24	24	0.4482	0.569	0.6364	>50	0.4411	0.5512	0.6244	>50	0.3647	0.3863	0.3863	>50	0.5173	0.5063	0.6354	>50	0.941	1.8173	1.799	>50	0.5263	1.7965	1.7948	>50	1.3352	1.2906	1.2747	>50	0.6075	0.6057	0.6002	>100
25	25	0.5876	0.5897	0.6036	>50	0.5978	0.5735	0.5917	>50	0.5011	0.6051	0.6051	>50	0.5903	0.5702	0.5929	>50	1.7087	1.7934	1.7858	>50	1.0289	1.7974	1.7745	>50	1.3336	1.2969	1.2792	>50	0.5868	0.5714	0.5905	>100
26	26	0.5634	0.5754	0.6249	>50	0.5504	0.6068	0.5678	>50	0.5283	0.5509	0.5509	>50	0.5586	0.5916	0.6194	>50	1.7451	1.7855	1.7911	>50	1.1685	1.7911	1.7747	>50	1.3286	1.2961	1.2802	>50	0.5666	0.5701	0.5677	>100
27	27	0.6006	0.6379	0.6378	>50	0.5772	0.6443	0.6226	>50	0.5442	0.5912	0.5912	>50	0.6038	0.624	0.659	>50	1.7424	1.7864	1.7867	>50	1.1852	1.786	1.7852	>50	1.3441	1.3056	1.2991	>50	0.5674	0.5959	0.5945	>100
28	28	0.6227	0.6109	0.6651	>50	0.574	0.613	0.657	>50	0.5076	0.5863	0.5863	>50	0.5878	0.6294	0.6449	>50	1.7491	1.7987	1.7881	>50	1.1489	1.7914	1.7813	>50	1.3401	1.3281	1.2961	>50	0.5632	0.6315	0.6222	>100
29	29	0.5854	0.6426	0.685	>50	0.573	0.6435	0.6417	>50	0.4829	0.5749	0.5749	>50	0.5526	0.5817	0.6475	>50	1.7058	1.8051	1.7919	>50	1.0495	1.7911	1.784	>50	1.3379	1.271	1.3258	>50	0.5516	0.5734	0.6263	>100
30	30	0.615	0.629	0.6836	>50	0.5788	0.6389	0.6346	>50	0.4652	0.5693	0.5693	>50	0.5901	0.604	0.6403	>50	1.6815	1.799	1.7898	>50	1.1419	1.7972	1.7865	>50	1.3335	1.3	1.2619	>50	0.561	0.6223	0.6521	>100
31	31	0.5842	0.6409	0.6757	>50	0.5824	0.61	0.6293	>50	0.4957	0.5798	0.5798	>50	0.5716	0.593	0.5983	>50	1.7627	1.8165	1.81	>50	0.8962	1.8145	1.8114	>50	1.3156	1.3273	1.247	>50	0.5611	0.6058	0.6074	>100
32	32	0.5905	0.6284	0.6256	>50	0.5619	0.6628	0.5914	>50	0.5408	0.5808	0.5808	>50	0.5765	0.6279	0.5837	>50	1.7665	1.812	1.8003	>50	1.0144	1.8134	1.7976	>50	1.3396	1.316	1.3014	>50	0.5611	0.6275	0.5995	>100
33	33	0.545	0.6196	0.5925	>50	0.5595	0.6323	0.5846	>50	0.3993	0.556	0.556	>50	0.5343	0.5864	0.5678	>50	0.747	1.8078	1.7919	>50	0.6409	1.8041	1.7897	>50	1.2988	1.2694	1.2664	>50	0.3117	0.5778	0.5658	>100
34	34	0.4755	0.6387	0.5902	>50	0.4347	0.6175	0.5666	>50	0.339	0.4665	0.4665	>50	0.523	0.6469	0.5707	>50	1.0699	1.8093	1.7904	>50	0.5913	1.8038	1.7863	>50	1.2984	1.2585	1.3081	>50	0.5377	0.5783	0.5644	>100
35	35	0.5607	0.6088	0.5743	>50	0.553	0.6085	0.5604	>50	0.4523	0.5463	0.5463	>50	0.5336	0.6197	0.571	>50	1.5118	1.7942	1.7816	>50	0.862	1.7961	1.7824	>50	1.3326	1.2841	1.2766	>50	0.5581	0.5886	0.5606	>100
36	36	0.5764	0.5596	0.5991	>50	0.5378	0.5618	0.6131	>50	0.4312	0.5539	0.5539	>50	0.5223	0.5993	0.6241	>50	0.9832	1.7941	1.7862	>50	0.6947	1.7872	1.7785	>50	1.329	1.2944	1.3179	>50	0.5882	0.5812	0.5911	>100
37	37	0.5441	0.5382	0.5669	>50	0.534	0.5187	0.5477	>50	0.5092	0.5319	0.5319	>50	0.5238	0.5277	0.5313	>50	1.634	1.7758	1.7751	>50	0.9411	1.7923	1.7708	>50	1.3556	1.3044	1.2865	>50	0.5563	0.5288	0.5433	>100
38	38	0.5459	0.5456	0.5846	>50	0.5197	0.5414	0.5301	>50	0.5089	0.5231	0.5231	>50	0.5171	0.5362	0.5749	>50	1.2239	1.7856	1.7792	>50	0.7782	1.7864	1.7787	>50	1.3022	1.316	1.2446	>50	0.5853	0.5682	0.552	>100
39	39	0.5622	0.5375	0.599	>50	0.5035	0.5439	0.5765	>50	0.4402	0.5058	0.5058	>50	0.5057	0.5584	0.5459	>50	1.0526	1.7931	1.7816	>50	0.6918	1.7906	1.7851	>50	1.351	1.3164	1.302	>50	0.5285	0.5415	0.5516	>100
40	40	0.4646	0.5265	0.6033	>50	0.4793	0.5522	0.5735	>50	0.4105	0.4682	0.4682	>50	0.4827	0.5567	0.563	>50	1.3848	1.8094	1.793	>50	0.8157	1.8012	1.7976	>50	1.3307	1.3015	1.3091	>50	0.5208	0.4973	0.5336	>100
41	41	0.5596	0.5551	0.6278	>50	0.5232	0.5602	0.5483	>50	0.4874	0.539	0.539	>50	0.5197	0.5486	0.5631	>50	1.6123	1.8073	1.7998	>50	0.5564	1.8058	1.8007	>50	1.3232	1.2894	1.2696	>50	0.5408	0.5331	0.5464	>100
42	42	0.5533	0.5603	0.6022	>50	0.5037	0.546	0.5525	>50	0.4242	0.5173	0.5173	>50	0.4884	0.5478	0.5818	>50	1.2878	1.809	1.8032	>50	0.4575	1.7998	1.7935	>50	1.3138	1.29	1.2812	>50	0.5361	0.5463	0.5483	>100
43	43	0.4237	0.5374	0.6097	>50	0.4324	0.5572	0.5663	>50	0.3424	0.398	0.398	>50	0.4982	0.4881	0.5524	>50	0.9935	1.8163	1.7949	>50	0.4868	1.8039	1.7973	>50	1.2511	1.2814	1.2981	>50	0.5346	0.5168	0.5444	>100
44	44	0.4953	0.5275	0.5575	>50	0.4855	0.5142	0.5455	>50	0.4579	0.5115	0.5115	>50	0.4874	0.5409	0.5404	>50	1.274	1.8031	1.7979	>50	0.8342	1.8011	1.796	>50	1.1618	1.315	1.309	>50	0.4985	0.5176	0.5355	>100
45	45	0.5299	0.5663	0.5494	>50	0.5862	0.5406	0.5329	>50	0.4487	0.5099	0.5099	>50	0.5206	0.5433	0.5428	>50	1.0506	1.8043	1.7919	>50	0.7505	1.8043	1.7943	>50	1.3468	1.3179	1.3065	>50	0.5171	0.5255	0.5408	>100
46	46	0.5077	0.5337	0.5617	>50	0.5152	0.5381	0.5639	>50	0.4721	0.5401	0.5401	>50	0.5425	0.525	0.5592	>50	1.6702	1.7825	1.7804	>50	0.9503	1.7911	1.7807	>50	1.3416	1.3011	1.2546	>50	0.5397	0.5155	0.5802	>100
47	47	0.4415	0.5436	0.5491	>50	0.409	0.4686	0.5283	>50	0.4278	0.484	0.484	>50	0.5018	0.5331	0.5303	>50	0.5083	1.8017	1.7832	>50	0.746	1.8015	1.7846	>50	1.3244	1.3083	1.2716	>50	0.5442	0.5454	0.5399	>100
48	1	0.4818	0.5602	0.5997	>50	0.4362	0.566	0.5667	>50	0.4081	0.4385	0.4385	>50	0.4832	0.5452	0.5757	>50	1.6409	1.8273	1.811	>50	0.762	1.8189	1.813	>50	1.3427	1.2546	1.2529	>50	0.5554	0.5441	0.5516	>100
49	2	0.5336	0.5823	0.5935	>50	0.5244	0.583	0.5586	>50	0.5086	0.5548	0.5548	>50	0.5569	0.5791	0.6202	>50	1.5567	1.8157	1.8104	>50	0.5479	1.8063	1.8048	>50	1.3217	1.2492	1.3077	>50	0.546	0.5711	0.5803	>100
50	3	0.5784	0.582	0.6351	>50	0.5459	0.589	0.6044	>50	0.5077	0.5866	0.5866	>50	0.5911	0.5673	0.6022	>50	1.7416	1.7978	1.7948	>50	0.7916	1.8038	1.7963	>50	1.3032	1.2764	1.2371	>50	0.5452	0.5918	0.5887	>100
51	4	0.5731	0.6163	0.6591	>50	0.5307	0.5901	0.6094	>50	0.4427	0.5826	0.5826	>50	0.5614	0.6009	0.6035	>50	1.6991	1.8011	1.7943	>50	0.5591	1.8024	1.7879	>50	1.3123	1.2405	1.2267	>50	0.5335	0.6077	0.5948	>100
52	5	0.5823	0.615	0.6567	>50	0.5469	0.6054	0.6186	>50	0.4322	0.5663	0.5663	>50	0.5586	0.5822	0.6184	>50	1.5681	1.7968	1.7885	>50	0.3361	1.7968	1.7849	>50	1.3272	1.2697	1.258	>50	0.5443	0.6037	0.6233	>100
53	7	0.5704	0.6312	0.5948	>50	0.5519	0.6177	0.6025	>50	0.4993	0.5735	0.5735	>50	0.5738	0.5567	0.5797	>50	1.7492	1.7829	1.7847	>50	1.0746	1.7832	1.7739	>50	1.3411	1.289	1.2715	>50	0.5378	0.5896	0.5946	>100
54	8	0.5915	0.621	0.5957	>50	0.5638	0.6027	0.5935	>50	0.5116	0.5844	0.5844	>50	0.546	0.6034	0.5667	>50	1.7813	1.7893	1.7883	>50	1.1589	1.7843	1.7763	>50	1.2954	1.2406	1.2428	>50	0.537	0.5994	0.574	>100
55	1	0.6384	0.629	0.714	>50	0.555	0.5477	0.568	>50	0.565	0.5848	0.6261	>50	0.5248	0.5052	0.5483	>50	1.8176	1.8191	1.8185	>50	1.3767	1.8299	1.8255	>50	1.3377	1.3043	1.3231	>50	0.5604	0.5707	0.5928	>100
56	2	0.5372	0.6443	0.7164	>50	0.4688	0.5501	0.5883	>50	0.3292	0.4128	0.545	>50	0.4015	0.4976	0.5839	>50	1.5056	1.827	1.8068	>50	0.4996	1.8239	1.8117	>50	1.3557	1.3026	1.3019	>50	0.5681	0.5896	0.5817	>100
57	3	0.4976	0.6204	0.7094	>50	0.4249	0.5278	0.5836	>50	0.3083	0.3988	0.536	>50	0.4689	0.4694	0.6019	>50	1.393	1.827	1.8066	>50	0.6342	1.8222	1.8029	>50	1.3588	1.3016	1.2588	>50	0.5941	0.5901	0.6078	>100
58	4	0.6245	0.6451	0.7034	>50	0.5039	0.5422	0.5867	>50	0.4473	0.5646	0.631	>50	0.6057	0.5942	0.5991	>50	1.7949	1.7925	1.7989	>50	1.2586	1.8129	1.7992	>50	1.3458	1.3362	1.3305	>50	0.5926	0.5637	0.6045	>100
59	5	0.635	0.6564	0.7229	>50	0.518	0.5522	0.612	>50	0.4424	0.5613	0.6569	>50	0.6298	0.6019	0.6191	>50	1.7921	1.7975	1.8009	>50	1.3588	1.8113	1.8047	>50	1.3582	1.3139	1.3073	>50	0.597	0.588	0.6136	>100
60	6	0.5067	0.6329	0.7211	>50	0.398	0.4866	0.6034	>50	0.3581	0.3545	0.5058	>50	0.4864	0.5342	0.6304	>50	1.5208	1.816	1.8013	>50	0.8824	1.8213	1.8174	>50	1.2915	1.3278	1.312	>50	0.605	0.6071	0.6286	>100
61	7	0.4123	0.4097	0.5365	>50	0.4327	0.3952	0.4527	>50	0.0431	0.2278	0.2967	50	0.0414	0.2724	0.4004	50	1.5699	1.8278	1.8145	>50	1.04	1.8217	1.8189	>50	1.3731	1.3351	1.3211	>50	0.6182	0.6049	0.6235	>100
62	2	0.6303	0.6347	0.6061	>50	0.5925	0.6497	0.5864	>50	0.5264	0.5977	0.5977	>50	0.5732	0.6261	0.5884	>50	1.8225	1.8067	1.8034	>50	1.5304	1.8109	1.8014	>50	1.3233	1.2456	1.2483	>50	0.5531	0.6288	0.6041	>100
63	3	0.5939	0.6325	0.5775	>50	0.5605	0.6088	0.574	>50	0.4899	0.5613	0.5613	>50	0.544	0.618	0.5389	>50	1.785	1.8014	1.8	>50	0.9945	1.8154	1.7999	>50	1.3234	1.2535	1.2489	>50	0.5327	0.6142	0.5651	>100
64	4	0.5979	0.6254	0.5689	>50	0.5652	0.6218	0.5673	>50	0.5049	0.544	0.544	>50	0.5371	0.5964	0.5532	>50	1.8203	1.8061	1.8021	>50	1.479	1.803	1.7946	>50	1.3174	1.2924	1.2534	>50	0.5391	0.595	0.5523	>100
65	5	0.5361	0.563	0.5851	>50	0.5382	0.5465	0.5746	>50	0.5184	0.5747	0.5747	>50	0.538	0.5619	0.5906	>50	1.8169	1.7961	1.8016	>50	1.5641	1.7999	1.7929	>50	1.3413	1.2449	1.2598	>50	0.5628	0.5531	0.5627	>100
66	6	0.5292	0.5397	0.5671	>50	0.5315	0.5245	0.5481	>50	0.4988	0.5295	0.5295	>50	0.5276	0.5256	0.5252	>50	1.8014	1.7976	1.7928	>50	1.4336	1.795	1.7922	>50	1.2749	1.2923	1.3178	>50	0.5537	0.5314	0.5381	>100
67	7	0.5362	0.5368	0.5717	>50	0.5288	0.543	0.5595	>50	0.5098	0.5045	0.5045	>50	0.5156	0.536	0.542	>50	1.8074	1.7868	1.7849	>50	1.615	1.7913	1.7862	>50	1.2815	1.3225	1.2768	>50	0.5394	0.5447	0.5246	>100
68	8	0.5523	0.5403	0.6038	>50	0.5401	0.5592	0.5798	>50	0.5165	0.5003	0.5003	>50	0.5204	0.5372	0.5381	>50	1.7831	1.7911	1.7856	>50	1.487	1.7869	1.7797	>50	1.327	1.2417	1.2461	>50	0.5333	0.5672	0.5524	>100
69	1	0.4802	0.5524	0.6022	>50	0.455	0.5438	0.5613	>50	0.4307	0.4936	0.4936	>50	0.4757	0.5448	0.5476	>50	1.6998	1.8128	1.8089	>50	1.2148	1.812	1.8079	>50	1.3325	1.2597	1.2336	>50	0.5297	0.5529	0.5572	>100
70	2	0.4412	0.534	0.6251	>50	0.4468	0.5396	0.5468	>50	0.3392	0.4397	0.4397	>50	0.4384	0.4684	0.536	>50	1.2268	1.8224	1.8071	>50	0.5622	1.8137	1.8015	>50	1.2905	1.259	1.2369	>50	0.5011	0.5329	0.5455	>100
71	3	0.2966	0.2702	0.3683	>50	0.2074	0.264	0.3386	>50	0.0481	0.2392	0.2392	50	0.0582	0.3174	0.3018	50	1.765	1.816	1.8079	>50	1.6351	1.8131	1.8004	>50	1.2877	1.2817	1.2301	>50	0.5684	0.5225	0.5388	>100
72	4	0.3232	0.3496	0.387	>50	0.3396	0.2771	0.3826	>50	0.0482	0.1303	0.1303	<0.5	0.0459	0.0419	0.2386	5	1.4739	1.821	1.807	>50	1.1587	1.8027	1.8035	>50	1.2964	1.2761	1.2429	>50	0.5153	0.5202	0.528	>100
73	5	0.4969	0.5723	0.5412	>50	0.4756	0.5348	0.5444	>50	0.123	0.3913	0.3913	50	0.453	0.492	0.5205	>50	1.3002	1.8214	1.8098	>50	0.8717	1.8004	1.8004	>50	1.2511	1.2802	1.2569	>50	0.5687	0.5409	0.5321	>100
74	6	0.4627	0.5	0.5268	>50	0.4895	0.4898	0.5243	>50	0.2222	0.2925	0.2925	>50	0.2369	0.4526	0.5039	>50	0.8451	1.812	1.8041	>50	0.443	1.7996	1.7854	>50	1.1607	1.2795	1.2515	>50	0.5294	0.5484	0.5302	>100
75	7	0.4836	0.4951	0.5166	>50	0.4384	0.4027	0.4942	>50	0.2884	0.2673	0.2673	>50	0.4419	0.3527	0.4987	>50	1.7141	1.7891	1.8049	>50	1.2331	1.795	1.7953	>50	1.305	1.2967	1.2715	>50	0.5688	0.5209	0.5328	>100
76	8	0.3857	0.4765	0.4597	>50	0.398	0.4154	0.4305	>50	0.174	0.2639	0.2639	>50	0.2926	0.2306	0.4171	>50	1.5284	1.7878	1.7923	>50	1.0294	1.7885	1.7819	>50	1.314	1.2805	1.2687	>50	0.5648	0.5357	0.5447	>100
77	9	0.5363	0.5734	0.5958	>50	0.5085	0.5429	0.5881	>50	0.4311	0.5431	0.5431	>50	0.4429	0.5801	0.5762	>50	1.7236	1.7913	1.7925	>50	0.876	1.7905	1.7808	>50	1.327	1.2866	1.2686	>50	0.5856	0.5417	0.5714	>100
78	10	0.4597	0.5156	0.5379	>50	0.4397	0.5107	0.5131	>50	0.4266	0.4079	0.4079	>50	0.4919	0.464	0.4873	>50	1.1561	1.7976	1.7911	>50	0.6942	1.7924	1.7856	>50	1.3017	1.2904	1.2578	>50	0.5192	0.5037	0.523	>100
79	11	0.5084	0.3041	0.4157	>50	0.4114	0.3467	0.4398	>50	0.0545	0.1448	0.1448	<0.5	0.0502	0.3635	0.274	50	1.8277	1.8417	1.8244	>50	1.6705	1.839	1.816	>50	1.3525	1.304	1.2692	>50	0.5671	0.5484	0.5319	>100
80	12	0.3969	0.4315	0.4306	>50	0.3514	0.3804	0.4407	>50	0.0429	0.0494	0.0494	<0.5	0.0413	0.0414	0.2396	5	1.7395	1.814	1.8077	>50	1.6543	1.8045	1.8003	>50	1.3185	1.3117	1.2541	>50	0.5267	0.556	0.5149	>100
81	13	0.5334	0.5287	0.5754	>50	0.5175	0.5211	0.5601	>50	0.4824	0.5249	0.5249	>50	0.5212	0.5249	0.5717	>50	1.7181	1.8127	1.8122	>50	0.8251	1.8227	1.7979	>50	1.29	1.2968	1.2351	>50	0.5407	0.5234	0.5624	>100
82	14	0.5374	0.5277	0.6356	>50	0.5086	0.5371	0.5653	>50	0.4402	0.5204	0.5204	>50	0.4669	0.5266	0.5801	>50	1.2406	1.8031	1.8009	>50	0.3608	1.8075	1.7933	>50	1.3106	1.3028	1.2202	>50	0.5036	0.5516	0.5383	>100
83	15	0.4602	0.4393	0.55	>50	0.2434	0.4508	0.5025	>50	0.0438	0.3982	0.3982	50	0.3399	0.3864	0.4388	>50	0.9992	1.8124	1.7953	>50	0.483	1.8197	1.7841	>50	1.3503	1.2924	1.2511	>50	0.1867	0.2871	0.5481	>100
84	16	0.4988	0.4383	0.5495	>50	0.2827	0.4388	0.46	>50	0.0443	0.2787	0.2787	50	0.0455	0.3178	0.42	50	1.5845	1.812	1.7977	>50	0.7124	1.7923	1.7841	>50	1.259	1.2903	1.2521	>50	0.5604	0.5666	0.5269	>100
85	17	0.5475	0.5359	0.5415	>50	0.4494	0.5192	0.5439	>50	0.4226	0.4793	0.4793	>50	0.4695	0.5153	0.5121	>50	1.5728	1.7905	1.7944	>50	0.3675	1.7886	1.7754	>50	1.3354	1.3185	1.2546	>50	0.5374	0.534	0.5361	>100
86	18	0.4109	0.536	0.5485	>50	0.3938	0.5273	0.5409	>50	0.3659	0.467	0.467	>50	0.4551	0.5041	0.5117	>50	0.3928	1.7954	1.7909	>50	0.376	1.7861	1.777	>50	1.3002	1.2439	1.2349	>50	0.5697	0.5839	0.5171	>100
87	19	0.5408	0.4432	0.538	>50	0.4023	0.4019	0.4963	>50	0.0496	0.2466	0.2466	50	0.1405	0.3	0.4568	50	1.126	1.7902	1.7954	>50	0.8486	1.758	1.7812	>50	1.3105	1.2996	1.3262	>50	0.5895	0.5493	0.524	>100
88	20	0.4345	0.5082	0.4792	>50	0.386	0.329	0.3763	>50	0.0444	0.1295	0.1295	<0.5	0.0422	0.0416	0.3527	5	1.6809	1.8015	1.8015	>50	1.2601	1.766	1.787	>50	1.3471	1.3266	1.2873	>50	0.5623	0.5683	0.5563	>100
89	21	0.4889	0.5349	0.5482	>50	0.4252	0.5135	0.5467	>50	0.4317	0.456	0.456	>50	0.4546	0.502	0.5624	>50	1.7627	1.81	1.804	>50	0.9443	1.8159	1.8046	>50	1.2363	1.261	1.2411	>50	0.5526	0.5485	0.5518	>100
90	22	0.4945	0.5725	0.5679	>50	0.4358	0.5418	0.5384	>50	0.1816	0.5025	0.5025	>50	0.4361	0.5001	0.5377	>50	0.2696	1.805	1.8084	>50	0.305	1.8164	1.8003	>50	1.2684	1.2677	1.26	>50	0.4187	0.5216	0.5604	>100
91	23	0.0763	0.3921	0.4809	50	0.0507	0.2584	0.4656	50	0.0794	0.0413	0.0413	<0.5	0.0724	0.0408	0.4496	5	0.0652	1.7565	1.7964	50	0.0622	1.807	1.7904	50	0.0416	1.2778	1.304	50	0.0653	0.0439	0.534	50
92	24	0.0491	0.3919	0.4962	50	0.0715	0.1941	0.4218	50	0.0781	0.0415	0.0415	<0.5	0.0602	0.0415	0.245	5	0.1013	1.7336	1.7986	50	0.0534	1.7377	1.795	50	0.0438	1.1575	1.2482	50	0.0592	0.0624	0.5337	50
93	25	0.4818	0.5066	0.5284	>50	0.4508	0.4725	0.4772	>50	0.3415	0.4543	0.4543	>50	0.4731	0.5005	0.4835	>50	1.0336	1.7902	1.7906	>50	0.5921	1.8031	1.7859	>50	0.0395	1.2511	1.266	50	0.5073	0.4997	0.4836	>100
94	26	0.0524	0.4412	0.5168	50	0.0532	0.2478	0.4734	50	0.0437	0.0421	0.0421	<0.5	0.0447	0.0413	0.4065	5	0.0609	1.7788	1.7915	50	0.0594	1.8078	1.7763	50	0.0423	1.222	1.2589	50	0.0629	0.0476	0.5196	50
95	27	0.0404	0.521	0.5134	50	0.0406	0.5068	0.4892	50	0.0409	0.4293	0.4293	50	0.0408	0.4535	0.5093	50	0.0561	1.7936	1.7818	50	0.0538	1.7926	1.7795	50	0.0452	1.2506	1.2633	50	0.0411	0.041	0.4853	50
96	28	0.0519	0.3886	0.4501	50	0.0501	0.2626	0.3977	50	0.0472	0.0412	0.0412	<0.5	0.0502	0.0409	0.3822	5	0.0751	1.7945	1.7897	50	0.0636	1.7962	1.7785	50	0.0476	1.2126	1.2729	50	0.064	0.0471	0.4768	50
97	29	0.5414	0.4753	0.4899	>50	0.4531	0.4145	0.4932	>50	0.1343	0.3836	0.3836	50	0.2344	0.3947	0.4186	>50	0.8266	1.8119	1.7983	>50	0.4343	1.8137	1.7857	>50	0.5684	1.2989	1.2759	>50	0.4746	0.5297	0.5325	>100
98	30	0.0609	0.3068	0.4505	50	0.0584	0.1551	0.3267	50	0.067	0.0409	0.0409	<0.5	0.0844	0.0404	0.2215	5	0.0684	1.7243	1.7908	50	0.1041	1.6948	1.7858	50	0.041	1.1099	1.2573	50	0.0682	0.0594	0.4784	50
	core	0.5912	0.6186	0.665	>50	0.5619	0.5915	0.5992	>50	0.5229	0.5857	0.5857	>50	0.5896	0.5993	0.6006	>50	1.7025	1.7869	1.7876	>50	0.9144	1.7912	1.7798	>50	1.3231	1.2701	1.2272	>50

## Sheet: Fig.2 (library_E. coli)
			yamamoto_5_Ec ATCC_analysis.xlsx				yamamoto_5_Ec ATCC_analysis.xlsx				yamamoto_5_Ec ATCC_analysis.xlsx				yamamoto_5_Ec ATCC_analysis.xlsx				1_ec_hMRD.xlsx				1_ec_hMRD.xlsx				1_ec.xlsx				yamamoto_5_Ec ATCC_analysis.xlsx
		cutoff<0.15	1_E.coli ATCC.xlsx			cutoff<0.15	1_E.coli ATCC.xlsx				1_E.coli ATCC.xlsx			cutoff<0.15	1_E.coli ATCC.xlsx			cutoff<0.15				cutoff<0.15				cutoff<0.15				cutoff<0.15	1_E.coli ATCC.xlsx
		TUNp				TUNm				MRYp				MRYm				MRDp				MRDm				CAP				fragment_hydrazine
manuscript No.	in-house No.	50uM	5uM	0.5uM	results	50uM	5uM	0.5uM	results	50uM	5uM	0.5uM	results	50uM	5uM	0.5uM	results	50uM	5uM	0.5uM	results	50uM	5uM	0.5uM	results	50uM	5uM	0.5uM	results	100uM	50uM	5uM	results
1	1	0.8359	0.8014	0.8476	>50	0.8352	0.8205	0.8442	>50	0.9112	0.8232	0.8821	>50	0.8665	0.8031	0.8666	>50	1.1153	1.1624	1.1602	>50	1.1015	1.14	1.15	>50	1.1515	1.1477	1.1519	>50	0.8095	0.8221	0.8485	>100
2	2	0.8275	0.7961	0.83	>50	0.8177	0.8101	0.8223	>50	0.8585	0.7986	0.8699	>50	0.8576	0.7979	0.8456	>50	1.0461	1.1515	1.1577	>50	1.0313	1.1297	1.1493	>50	1.0998	1.1304	1.129	>50	0.8087	0.8163	0.8379	>100
3	3	0.8281	0.797	0.8218	>50	0.8183	0.8125	0.8275	>50	0.8809	0.7918	0.8614	>50	0.8501	0.7987	0.8439	>50	1.0691	1.1619	1.1506	>50	1.0375	1.1297	1.1559	>50	1.1302	1.1339	1.1327	>50	0.8081	0.8099	0.8299	>100
4	4	0.8171	0.7907	0.8176	>50	0.8102	0.806	0.8236	>50	0.8614	0.7876	0.8525	>50	0.8389	0.7948	0.8261	>50	1.126	1.1695	1.1644	>50	1.0627	1.15	1.1607	>50	1.1439	1.1446	1.1402	>50	0.7823	0.8042	0.8226	>100
5	5	0.8191	0.7922	0.8189	>50	0.8126	0.812	0.8258	>50	0.8632	0.782	0.8442	>50	0.8435	0.7881	0.8287	>50	1.125	1.1693	1.1637	>50	1.0657	1.1477	1.161	>50	1.1536	1.1535	1.1468	>50	0.7696	0.8	0.825	>100
6	6	0.8253	0.7989	0.8224	>50	0.8217	0.8106	0.8285	>50	0.8813	0.7668	0.8493	>50	0.8526	0.792	0.8359	>50	1.1228	1.163	1.1615	>50	1.0405	1.1449	1.1546	>50	1.1497	1.1433	1.1463	>50	0.7606	0.8078	0.8355	>100
7	7	0.797	0.7843	0.8172	>50	0.8004	0.8029	0.8172	>50	0.8415	0.7811	0.8365	>50	0.8138	0.7729	0.8324	>50	1.0804	1.1465	1.1507	>50	1.0188	1.1352	1.1603	>50	1.0831	1.1274	1.1414	>50	0.7553	0.7707	0.8192	>100
8	8	0.8069	0.7936	0.8231	>50	0.8088	0.8057	0.8231	>50	0.8408	0.7839	0.8398	>50	0.826	0.7811	0.834	>50	1.072	1.1489	1.1591	>50	1.013	1.1343	1.1569	>50	1.1033	1.1493	1.1567	>50	0.7557	0.7827	0.8219	>100
9	9	0.8401	0.8058	0.8299	>50	0.8313	0.8165	0.8425	>50	0.8837	0.7901	0.8422	>50	0.8633	0.7984	0.8332	>50	1.1204	1.1806	1.1643	>50	1.0577	1.1489	1.1587	>50	1.15	1.1426	1.1447	>50	0.7986	0.8143	0.8349	>100
10	10	0.8232	0.8014	0.8246	>50	0.8208	0.8081	0.8277	>50	0.8646	0.7966	0.8326	>50	0.8481	0.7941	0.8312	>50	1.0799	1.1533	1.1703	>50	1.0333	1.151	1.1499	>50	1.1551	1.1366	1.1422	>50	0.781	0.8027	0.8298	>100
11	11	0.8212	0.804	0.8315	>50	0.8245	0.8137	0.8327	>50	0.8732	0.7993	0.8493	>50	0.8489	0.7995	0.8347	>50	1.0954	1.1555	1.1611	>50	1.0918	1.1502	1.161	>50	1.1421	1.1543	1.1489	>50	0.7798	0.8	0.837	>100
12	12	0.8792	0.8019	0.8379	>50	0.8574	0.8138	0.8395	>50	0.9288	0.8132	0.8832	>50	0.8989	0.8036	0.861	>50	1.1256	1.1578	1.1565	>50	1.0745	1.134	1.1552	>50	1.1565	1.1421	1.1397	>50	0.8243	0.8248	0.863	>100
13	13	0.8261	0.8157	0.8368	>50	0.8192	0.8215	0.8362	>50	0.8794	0.8078	0.8809	>50	0.8502	0.8046	0.8451	>50	1.1268	1.1593	1.1461	>50	1.0709	1.147	1.1513	>50	1.1383	1.1422	1.1423	>50	0.7931	0.8154	0.8396	>100
14	14	0.8166	0.8093	0.8343	>50	0.8086	0.8191	0.834	>50	0.8367	0.8033	0.8438	>50	0.8386	0.8	0.8311	>50	1.1158	1.1681	1.1609	>50	1.0639	1.1515	1.1449	>50	1.14	1.1346	1.1462	>50	0.7895	0.8115	0.8296	>100
15	15	0.8171	0.8038	0.8213	>50	0.8038	0.8087	0.8228	>50	0.835	0.792	0.8385	>50	0.825	0.7932	0.8228	>50	1.1317	1.1671	1.1513	>50	1.0671	1.1587	1.1546	>50	1.1657	1.1407	1.1372	>50	0.7919	0.8092	0.82	>100
16	16	0.8174	0.8027	0.8204	>50	0.8079	0.8068	0.8226	>50	0.8433	0.7952	0.8343	>50	0.8515	0.7919	0.8223	>50	1.1247	1.1614	1.1435	>50	1.0748	1.154	1.1547	>50	1.1458	1.1366	1.1429	>50	0.7884	0.805	0.8162	>100
17	17	0.807	0.7909	0.8159	>50	0.7991	0.8059	0.8228	>50	0.839	0.7796	0.8311	>50	0.8208	0.7864	0.821	>50	1.1239	1.1535	1.1599	>50	1.0569	1.1389	1.1555	>50	1.149	1.1415	1.1423	>50	0.7861	0.81	0.812	>100
18	18	0.8127	0.7981	0.825	>50	0.8059	0.8053	0.8273	>50	0.8432	0.779	0.8317	>50	0.8305	0.7897	0.8202	>50	1.0936	1.1505	1.1559	>50	1.0264	1.1317	1.1486	>50	1.1666	1.065	1.1268	>50	0.791	0.8087	0.8147	>100
19	19	0.8228	0.7985	0.8231	>50	0.8094	0.8077	0.8264	>50	0.8501	0.7954	0.8319	>50	0.8367	0.7911	0.825	>50	1.1279	1.1601	1.1538	>50	1.0826	1.1646	1.1524	>50	1.1587	1.1425	1.1317	>50	0.7926	0.8093	0.8187	>100
20	20	0.7976	0.7856	0.8205	>50	0.7884	0.8009	0.8245	>50	0.8247	0.783	0.8233	>50	0.8141	0.7828	0.8175	>50	1.1173	1.1622	1.1697	>50	1.0729	1.1598	1.1615	>50	1.1442	1.1504	1.1544	>50	0.7487	0.7863	0.8083	>100
21	21	0.7969	0.7928	0.8249	>50	0.792	0.8049	0.8251	>50	0.8249	0.7847	0.8288	>50	0.818	0.7897	0.8198	>50	1.0928	1.156	1.1462	>50	1.0874	1.1496	1.1727	>50	1.1595	1.1557	1.1552	>50	0.749	0.7895	0.8122	>100
22	22	0.8183	0.7954	0.8164	>50	0.8133	0.8047	0.8178	>50	0.8391	0.7871	0.8208	>50	0.8302	0.7862	0.8144	>50	1.1172	1.159	1.1515	>50	1.0939	1.1529	1.1499	>50	1.1658	1.1546	1.161	>50	0.769	0.8157	0.8125	>100
23	23	0.821	0.8114	0.829	>50	0.6487	0.8106	0.8335	>50	0.7938	0.8026	0.8284	>50	0.7795	0.7994	0.8313	>50	1.0345	1.1582	1.1511	>50	0.9869	1.1488	1.1543	>50	1.0218	1.1425	1.148	>50	0.364	0.586	0.8209	>100
24	24	0.8042	0.7955	0.8212	>50	0.7996	0.7982	0.8196	>50	0.8256	0.7857	0.8399	>50	0.8261	0.7915	0.8302	>50	1.016	1.1424	1.1523	>50	1.0029	1.1353	1.1558	>50	1.1027	1.1235	1.1478	>50	0.7939	0.809	0.8104	>100
25	25	0.8248	0.8163	0.8336	>50	0.8181	0.8233	0.8334	>50	0.8616	0.8065	0.8587	>50	0.8321	0.8069	0.8422	>50	1.1289	1.1715	1.1601	>50	1.0774	1.1619	1.151	>50	1.1593	1.1475	1.1443	>50	0.7871	0.8208	0.8262	>100
26	26	0.8107	0.8016	0.8188	>50	0.7985	0.8124	0.82	>50	0.8319	0.797	0.8363	>50	0.8216	0.7991	0.823	>50	1.1333	1.1651	1.1555	>50	1.076	1.1606	1.1502	>50	1.1578	1.1395	1.1475	>50	0.7816	0.8077	0.8177	>100
27	27	0.8051	0.7978	0.8226	>50	0.7923	0.809	0.8436	>50	0.8345	0.7933	0.8532	>50	0.8206	0.798	0.8228	>50	1.1351	1.163	1.1643	>50	1.099	1.1468	1.166	>50	1.1542	1.1453	1.1433	>50	0.785	0.8015	0.8213	>100
28	28	0.8114	0.8154	0.811	>50	0.7974	0.8004	0.8151	>50	0.8359	0.7873	0.8292	>50	0.824	0.79	0.8221	>50	1.1322	1.1713	1.1571	>50	1.079	1.1572	1.155	>50	1.1642	1.1488	1.1427	>50	0.7841	0.8076	0.805	>100
29	29	0.8066	0.7948	0.8128	>50	0.7953	0.8038	0.8162	>50	0.8369	0.783	0.8244	>50	0.8245	0.7857	0.8196	>50	1.1224	1.1624	1.1559	>50	1.0843	1.1456	1.1537	>50	1.1624	1.153	1.1445	>50	0.7758	0.8032	0.806	>100
30	30	0.8081	0.7981	0.8148	>50	0.802	0.8082	0.8183	>50	0.8414	0.79	0.8291	>50	0.8328	0.7947	0.8256	>50	1.1333	1.168	1.1649	>50	1.1025	1.1583	1.1732	>50	1.187	1.1592	1.1469	>50	0.7971	0.8073	0.8116	>100
31	31	0.8038	0.794	0.8161	>50	0.7936	0.7992	0.8177	>50	0.8301	0.7831	0.8186	>50	0.8205	0.7858	0.8173	>50	1.1256	1.1744	1.1578	>50	1.0799	1.1472	1.1691	>50	1.1742	1.1594	1.1478	>50	0.7777	0.8033	0.8068	>100
32	32	0.8109	0.7959	0.8215	>50	0.7994	0.7969	0.8095	>50	0.842	0.7827	0.8276	>50	0.8273	0.7879	0.8201	>50	1.141	1.1609	1.1529	>50	1.0859	1.1539	1.1514	>50	1.1612	1.1422	1.1417	>50	0.7882	0.8152	0.8067	>100
33	33	0.7644	0.7922	0.8161	>50	0.7622	0.7995	0.8145	>50	0.7909	0.7804	0.823	>50	0.783	0.7842	0.8142	>50	0.9798	1.1281	1.14	>50	0.9509	1.1118	1.1427	>50	1.0597	1.1351	1.1471	>50	0.7213	0.7814	0.8026	>100
34	34	0.8081	0.7959	0.8104	>50	0.808	0.8078	0.8066	>50	0.8369	0.7848	0.8175	>50	0.8272	0.7945	0.8184	>50	1.0657	1.1402	1.1676	>50	1.0284	1.1359	1.1478	>50	1.1233	1.1395	1.1523	>50	0.7855	0.8077	0.8057	>100
35	35	0.8016	0.7996	0.8162	>50	0.798	0.8038	0.8083	>50	0.8247	0.7959	0.8279	>50	0.8211	0.7952	0.8235	>50	1.1002	1.1588	1.1488	>50	1.0478	1.1436	1.1587	>50	1.127	1.1372	1.1409	>50	0.7638	0.801	0.8074	>100
36	36	0.8278	0.7992	0.8176	>50	0.8233	0.8065	0.8163	>50	0.8513	0.7995	0.8404	>50	0.8437	0.8015	0.827	>50	1.058	1.1552	1.1542	>50	1.0183	1.1439	1.155	>50	1.139	1.134	1.1473	>50	0.8129	0.8329	0.8161	>100
37	37	0.8151	0.8117	0.8259	>50	0.8103	0.8186	0.8245	>50	0.8637	0.8039	0.8429	>50	0.8351	0.803	0.835	>50	1.1504	1.1677	1.1574	>50	1.0591	1.1549	1.1463	>50	1.1454	1.157	1.1501	>50	0.7914	0.8198	0.825	>100
38	38	0.8072	0.8017	0.8178	>50	0.7984	0.8112	0.8175	>50	0.8305	0.7963	0.8313	>50	0.8183	0.7959	0.8198	>50	1.0813	1.162	1.1276	>50	1.0336	1.1324	1.141	>50	1.126	1.1287	1.1364	>50	0.7787	0.8045	0.8186	>100
39	39	0.8039	0.7966	0.8117	>50	0.7891	0.806	0.8086	>50	0.8297	0.7951	0.8265	>50	0.8204	0.7936	0.8147	>50	1.0762	1.1543	1.1627	>50	1.0521	1.1591	1.1568	>50	1.1508	1.159	1.1475	>50	0.7905	0.8027	0.8158	>100
40	40	0.8069	0.7982	0.8132	>50	0.7997	0.8039	0.8097	>50	0.8349	0.7928	0.8312	>50	0.8303	0.7948	0.8166	>50	1.1058	1.1596	1.1761	>50	1.0603	1.1565	1.1639	>50	1.1574	1.1654	1.1649	>50	0.7879	0.8132	0.8118	>100
41	41	0.8037	0.7924	0.8118	>50	0.7941	0.8014	0.8082	>50	0.8307	0.7851	0.8224	>50	0.8171	0.7855	0.8144	>50	1.1031	1.1591	1.1684	>50	1.0395	1.1444	1.1693	>50	1.1008	1.1542	1.1413	>50	0.7735	0.8014	0.8068	>100
42	42	0.7944	0.7927	0.8112	>50	0.7801	0.7977	0.8085	>50	0.8132	0.7858	0.822	>50	0.8626	0.7912	0.8153	>50	1.0556	1.143	1.1549	>50	1.0268	1.162	1.1439	>50	1.1198	1.1201	1.1411	>50	0.7774	0.8034	0.805	>100
43	43	0.7946	0.7942	0.8109	>50	0.7864	0.8009	0.8095	>50	0.8219	0.7867	0.8212	>50	0.8261	0.7904	0.8186	>50	1.0337	1.1347	1.1405	>50	1.0071	1.1167	1.1484	>50	1.1024	1.1348	1.1334	>50	0.7943	0.811	0.8059	>100
44	44	0.8113	0.7981	0.8148	>50	0.8293	0.8043	0.8144	>50	0.838	0.7883	0.8236	>50	0.8254	0.7858	0.8227	>50	1.1209	1.1649	1.1503	>50	1.0966	1.1452	1.1582	>50	1.1239	1.1332	1.154	>50	0.7816	0.8209	0.8029	>100
45	45	0.7937	0.7714	0.7942	>50	0.7897	0.7845	0.7846	>50	0.8189	0.7652	0.7933	>50	0.8086	0.7674	0.7946	>50	1.0762	1.1266	1.1491	>50	1.0783	1.0999	1.148	>50	1.1026	1.0992	1.1356	>50	0.7704	0.7968	0.7765	>100
46	46	0.8116	0.7948	0.817	>50	0.8053	0.8122	0.8117	>50	0.8371	0.7917	0.8201	>50	0.8308	0.7905	0.8243	>50	1.1244	1.1786	1.1655	>50	1.0743	1.1589	1.1665	>50	1.1562	1.1471	1.1526	>50	0.7958	0.8267	0.8092	>100
47	47	0.8199	0.8042	0.8214	>50	0.8195	0.8087	0.8193	>50	0.8411	0.8198	0.8362	>50	0.8364	0.7975	0.822	>50	1.0593	1.129	1.1457	>50	1.04	1.1299	1.1532	>50	1.1109	1.1401	1.1401	>50	0.8285	0.8355	0.8193	>100
48	1	0.811	0.8133	0.8203	>50	0.8147	0.8163	0.8217	>50	0.8502	0.8012	0.841	>50	0.8332	0.7981	0.8422	>50	1.094	1.158	1.1765	>50	1.0572	1.1367	1.1591	>50	1.1644	1.1532	1.165	>50	0.7895	0.8143	0.818	>100
49	2	0.8214	0.8093	0.8181	>50	0.8111	0.8145	0.8133	>50	0.8485	0.8048	0.8382	>50	0.837	0.8053	0.8204	>50	1.1078	1.15	1.1686	>50	1.0605	1.1304	1.1628	>50	1.1761	1.1449	1.1579	>50	0.8101	0.8286	0.8144	>100
50	3	0.7972	0.8046	0.8104	>50	0.7966	0.8022	0.8091	>50	0.8325	0.7958	0.822	>50	0.8177	0.7983	0.817	>50	1.125	1.1641	1.1634	>50	1.0703	1.1244	1.1576	>50	1.1703	1.1461	1.1696	>50	0.78	0.8073	0.8108	>100
51	4	0.8148	0.8025	0.8149	>50	0.8078	0.804	0.8094	>50	0.864	0.7931	0.8227	>50	0.8322	0.7958	0.8166	>50	1.1269	1.1647	1.1639	>50	1.0657	1.1234	1.1664	>50	1.1724	1.1599	1.1592	>50	0.8812	0.9207	0.8003	>100
52	5	0.9164	0.8199	0.8097	>50	0.9211	0.8313	0.8066	>50	0.9946	0.8121	0.8239	>50	0.9521	0.8132	0.8136	>50	1.1834	1.1609	1.1641	>50	1.1374	1.1301	1.1701	>50	1.1981	1.17	1.1652	>50	0.9122	0.989	0.8537	>100
53	7	0.8105	0.7948	0.8129	>50	0.811	0.8014	0.8059	>50	0.8421	0.7852	0.8204	>50	0.8264	0.7881	0.8139	>50	1.1332	1.1637	1.1743	>50	1.0795	1.126	1.1652	>50	1.1589	1.1507	1.1572	>50	0.7922	0.8188	0.8043	>100
54	8	0.8073	0.7992	0.8098	>50	0.7887	0.7987	0.8039	>50	0.8375	0.7835	0.8218	>50	0.8258	0.7859	0.808	>50	1.1174	1.145	1.152	>50	1.0634	1.1157	1.1483	>50	1.1331	1.1166	1.1439	>50	0.7857	0.8123	0.8026	>100
55	1	1.0456	1.0608	1.0834	>50	1.0574	1.0595	1.0697	>50	1.0636	1.0453	1.044	>50	1.0678	1.0615	1.0668	>50	1.1468	1.1787	1.1674	>50	1.1226	1.1584	1.1748	>50	1.1651	1.1907	1.1678	>50	1.0622	1.0721	1.0469	>100
56	2	1.1568	1.09	1.0771	>50	1.1722	1.0864	1.0721	>50	1.1545	1.0653	1.0389	>50	1.1588	1.0891	1.0504	>50	1.1514	1.1656	1.1634	>50	1.1053	1.165	1.1631	>50	1.1705	1.1559	1.1626	>50	1.1861	1.177	1.0957	>100
57	3	1.0266	1.0472	1.0637	>50	1.0355	1.0459	1.0662	>50	1.0197	1.0413	1.0359	>50	1.0323	1.0609	1.05	>50	1.0775	1.1496	1.1591	>50	1.0392	1.1523	1.158	>50	1.0944	1.1506	1.1565	>50	0.9997	1.0284	1.0498	>100
58	4	1.05	1.0488	1.0605	>50	1.0561	1.0407	1.0639	>50	1.0482	1.0387	1.0305	>50	1.0836	1.0662	1.0479	>50	1.1631	1.1767	1.169	>50	1.1097	1.1661	1.1788	>50	1.1807	1.1702	1.1832	>50	1.0478	1.062	1.058	>100
59	5	1.0684	1.0676	1.0767	>50	1.0637	1.0543	1.0778	>50	1.0514	1.0471	1.039	>50	1.0991	1.0788	1.0668	>50	1.1588	1.1781	1.176	>50	1.1111	1.1642	1.184	>50	1.1714	1.1747	1.177	>50	1.0662	1.0707	1.0674	>100
60	6	1.0309	1.0643	1.0753	>50	1.0319	1.0384	1.0635	>50	0.9777	1.046	1.0354	>50	1.0407	1.0658	1.0648	>50	1.0819	1.162	1.1674	>50	1.0377	1.1644	1.1892	>50	1.0797	1.1661	1.178	>50	0.9616	1.0071	1.0508	>100
61	7	0.9994	1.0323	1.0771	>50	1.0287	1.0067	1.0589	>50	0.8993	0.9415	1.0178	>50	1.0393	1.0369	1.0609	>50	1.0921	1.1893	1.1685	>50	1.0847	1.1762	1.1771	>50	1.1602	1.1622	1.173	>50	0.991	1.0447	1.043	>100
62	2	0.8105	0.8006	0.813	>50	0.8114	0.8052	0.8096	>50	0.8529	0.7914	0.8195	>50	0.8243	0.7866	0.8129	>50	1.1656	1.1842	1.1747	>50	1.1191	1.1573	1.1673	>50	1.1744	1.1595	1.1619	>50	0.8033	0.8293	0.8031	>100
63	3	0.8138	0.8041	0.8143	>50	0.8152	0.8038	0.8111	>50	0.8475	0.7935	0.8256	>50	0.8308	0.796	0.8213	>50	1.147	1.1749	1.1571	>50	1.1067	1.1351	1.1587	>50	1.1733	1.1551	1.1604	>50	0.8067	0.8287	0.807	>100
64	4	0.8135	0.8055	0.8135	>50	0.8189	0.8055	0.8127	>50	0.8437	0.7952	0.8227	>50	0.8337	0.7975	0.8208	>50	1.1566	1.177	1.1753	>50	1.1095	1.1422	1.1558	>50	1.1656	1.1408	1.1638	>50	0.817	0.8256	0.8198	>100
65	5	0.8312	0.7999	0.8145	>50	0.8228	0.812	0.8116	>50	0.8551	0.8018	0.8456	>50	0.8443	0.8029	0.8291	>50	1.1664	1.1707	1.1789	>50	1.1114	1.1426	1.1704	>50	1.1733	1.1579	1.1757	>50	0.8161	0.8342	0.8133	>100
66	6	0.8441	0.8271	0.8285	>50	0.8366	0.8291	0.8282	>50	0.8776	0.8085	0.8497	>50	0.8579	0.8185	0.8343	>50	1.1656	1.1837	1.1938	>50	1.1083	1.1312	1.1692	>50	1.1647	1.1704	1.1661	>50	0.8355	0.8474	0.8256	>100
67	7	0.8289	0.816	0.8211	>50	0.8203	0.8188	0.8192	>50	0.8552	0.8087	0.8326	>50	0.8463	0.8148	0.8239	>50	1.1577	1.1497	1.1765	>50	1.12	1.141	1.1684	>50	1.155	1.1421	1.1627	>50	0.8264	0.8377	0.8204	>100
68	8	0.8256	0.8094	0.8172	>50	0.8109	0.8164	0.8161	>50	0.8639	0.8092	0.8285	>50	0.8322	0.8048	0.8176	>50	1.1474	1.1535	1.1634	>50	1.0938	1.1494	1.1588	>50	1.1453	1.1236	1.1434	>50	0.8324	0.8511	0.8152	>100
69	1	0.815	0.8008	0.8052	>50	0.8287	0.8089	0.8047	>50	0.8541	0.8012	0.8208	>50	0.8336	0.8045	0.8121	>50	1.0825	1.1461	1.1681	>50	1.054	1.1345	1.1581	>50	1.1444	1.1444	1.1537	>50	0.8396	0.8633	0.8079	>100
70	2	0.826	0.8053	0.8016	>50	0.8205	0.8081	0.8056	>50	0.8614	0.7998	0.8238	>50	0.8439	0.8006	0.8138	>50	1.0244	1.1367	1.1559	>50	0.996	1.1062	1.1588	>50	1.1018	1.1353	1.1598	>50	0.8258	0.8455	0.8032	>100
71	3	0.838	0.7874	0.8051	>50	0.8119	0.7783	0.8067	>50	0.875	0.7822	0.819	>50	0.8561	0.7917	0.8127	>50	0.961	1.1379	1.1376	>50	0.9705	1.0995	1.1362	>50	1.0958	1.1218	1.1513	>50	0.8724	0.8278	0.8031	>100
72	4	0.7893	0.792	0.805	>50	0.7405	0.7835	0.8039	>50	0.8596	0.7979	0.8116	>50	0.8516	0.8176	0.8088	>50	1.0414	1.1527	1.1461	>50	1.0073	1.1085	1.1423	>50	1.095	1.1419	1.1467	>50	0.7905	0.8241	0.803	>100
73	5	0.7965	0.7949	0.8101	>50	0.7945	0.8197	0.7993	>50	0.8253	0.8	0.8222	>50	0.821	0.7986	0.8096	>50	1.0466	1.1322	1.15	>50	1.0263	1.0952	1.1531	>50	1.1087	1.133	1.1551	>50	0.8092	0.8292	0.8082	>100
74	6	0.8335	0.8057	0.8085	>50	0.7898	0.7964	0.8028	>50	0.9241	0.8154	0.8257	>50	0.8658	0.8165	0.8073	>50	0.9735	1.1285	1.1543	>50	0.9821	1.0818	1.1805	>50	1.0788	1.1304	1.1554	>50	0.7834	0.8211	0.8069	>100
75	7	0.8089	0.7882	0.8112	>50	0.817	0.798	0.8002	>50	0.8431	0.7939	0.819	>50	0.8286	0.8057	0.808	>50	1.0819	1.1311	1.1347	>50	0.9999	1.0977	1.1407	>50	1.0673	1.1324	1.1488	>50	0.825	0.8383	0.807	>100
76	8	0.8006	0.8525	0.7914	>50	0.7951	0.82	0.8051	>50	0.8662	0.7939	0.8143	>50	0.8348	0.8013	0.8132	>50	1.0687	1.1439	1.1488	>50	1.0276	1.1126	1.1418	>50	1.0864	1.1428	1.1312	>50	0.7979	0.815	0.8034	>100
77	9	0.8318	0.7971	0.8096	>50	0.8556	0.8091	0.814	>50	0.872	0.805	0.8301	>50	0.8661	0.7992	0.8209	>50	1.1095	1.1308	1.1619	>50	1.0642	1.1013	1.161	>50	1.1357	1.1415	1.1506	>50	0.8433	0.8663	0.817	>100
78	10	0.8313	0.8199	0.8196	>50	0.8286	0.8199	0.8146	>50	0.8747	0.804	0.8394	>50	0.858	0.8091	0.8303	>50	1.0218	1.1335	1.159	>50	1.0049	1.1078	1.1692	>50	1.0822	1.1385	1.1479	>50	0.826	0.8363	0.8175	>100
79	11	0.9135	0.7809	0.8085	>50	0.8054	0.7652	0.8102	>50	0.849	0.7791	0.8317	>50	0.8357	0.7851	0.8133	>50	1.0096	1.1706	1.1524	>50	1.0194	1.1279	1.1526	>50	1.1027	1.1556	1.1538	>50	0.7996	0.8023	0.7994	>100
80	12	0.8161	0.7983	0.7937	>50	0.7699	0.7852	0.804	>50	0.8663	0.7952	0.8122	>50	0.8731	0.8066	0.8083	>50	1.0673	1.1488	1.1443	>50	1.0141	1.1258	1.1453	>50	1.1366	1.1329	1.1303	>50	0.8184	0.8232	0.8013	>100
81	13	0.8255	0.8027	0.8009	>50	0.822	0.8072	0.8105	>50	0.8523	0.8025	0.8151	>50	0.8436	0.81	0.8113	>50	1.1249	1.1384	1.1658	>50	1.0876	1.1104	1.1608	>50	1.1542	1.1329	1.1576	>50	0.8317	0.8633	0.7989	>100
82	14	0.8184	0.8042	0.8056	>50	0.8141	0.8059	0.7982	>50	0.8565	0.7933	0.8141	>50	0.844	0.7933	0.8193	>50	1.0946	1.1584	1.1596	>50	1.0328	1.1066	1.1682	>50	1.1569	1.1413	1.1603	>50	0.8046	0.8172	0.7932	>100
83	15	0.8267	0.7747	0.7998	>50	0.8323	0.7765	0.8043	>50	0.9185	0.7861	0.8197	>50	0.8504	0.7802	0.8086	>50	1.0488	1.153	1.1556	>50	1.0203	1.1103	1.1496	>50	1.1262	1.1454	1.1538	>50	0.8334	0.8359	0.7855	>100
84	16	0.8213	0.7938	0.8093	>50	0.7919	0.8026	0.802	>50	0.8384	0.8144	0.8313	>50	0.8289	0.8192	0.8098	>50	1.0653	1.1365	1.1458	>50	1.0602	1.1015	1.1345	>50	1.1175	1.127	1.1443	>50	0.8038	0.8222	0.7924	>100
85	17	0.8071	0.8027	0.8045	>50	0.797	0.8115	0.7982	>50	0.837	0.7983	0.8274	>50	0.8274	0.8032	0.8138	>50	1.1019	1.1355	1.1471	>50	1.0542	1.1404	1.1576	>50	1.1554	1.1397	1.1369	>50	0.8344	0.8382	0.7959	>100
86	18	0.9783	0.8073	0.7989	>50	0.9561	0.8167	0.804	>50	1.0206	0.8068	0.8275	>50	1.0346	0.8087	0.8058	>50	1.0205	1.1274	1.1573	>50	0.9926	1.1183	1.1603	>50	1.1214	1.1351	1.1361	>50	0.8509	0.8531	0.8012	>100
87	19	0.7888	0.7848	0.8048	>50	0.7785	0.7925	0.8021	>50	0.9245	0.7804	0.8118	>50	0.8814	0.7929	0.8113	>50	0.9836	1.1447	1.1344	>50	1.0021	1.1255	1.1425	>50	1.1053	1.1313	1.1291	>50	0.8163	0.7932	0.8003	>100
88	20	0.8254	0.8613	0.8114	>50	0.8042	0.7963	0.8121	>50	0.9006	0.8008	0.803	>50	0.9127	0.8018	0.8179	>50	1.0348	1.1531	1.1376	>50	1.0104	1.1396	1.1416	>50	1.135	1.1232	1.1475	>50	0.8276	0.8404	0.8052	>100
89	21	0.8195	0.8024	0.8082	>50	0.8187	0.8264	0.8154	>50	0.8409	0.8084	0.8054	>50	0.8458	0.8104	0.8199	>50	1.2104	1.1478	1.1743	>50	1.1606	1.1372	1.1604	>50	1.1871	1.147	1.1539	>50	0.8383	0.8409	0.809	>100
90	22	0.8657	0.8402	0.8289	>50	0.8601	0.8378	0.8302	>50	1.0282	0.8284	0.8524	>50	1.0097	0.829	0.8527	>50	1.1957	1.1654	1.1717	>50	1.1341	1.1353	1.1655	>50	1.1649	1.139	1.158	>50	0.8634	0.8695	0.8326	>100
91	23	0.8308	0.7942	0.8249	>50	0.766	0.8116	0.8294	>50	0.0493	0.824	0.8415	50	0.5329	0.8365	0.8405	>50	1.0548	1.1398	1.1524	>50	1.0875	1.1286	1.1467	>50	0.8437	1.1591	1.1616	>50	0.053	0.0452	0.8446	50
92	24	0.8869	0.7942	0.8054	>50	0.7815	0.7916	0.8164	>50	0.0637	0.8319	0.8386	50	0.0563	0.8447	0.8274	50	1.0735	1.133	1.1592	>50	1.0004	1.1369	1.1665	>50	1.0766	1.1527	1.1655	>50	0.8472	0.8741	0.8122	>100
93	25	0.824	0.8213	0.8132	>50	0.8082	0.8216	0.8114	>50	0.8751	0.8124	0.8275	>50	0.8581	0.8251	0.8251	>50	1.1911	1.1527	1.1777	>50	1.1647	1.124	1.17	>50	1.1753	1.1529	1.1598	>50	0.8768	0.8562	0.8121	>100
94	26	0.8501	0.7908	0.8082	>50	0.8063	0.7895	0.8006	>50	0.9416	0.8204	0.8379	>50	0.8564	0.8159	0.8149	>50	1.1022	1.1462	1.1675	>50	1.0744	1.1122	1.1541	>50	0.9713	1.1277	1.1355	>50	0.76	0.8341	0.7787	>100
95	27	0.92	0.8243	0.8168	>50	0.9317	0.8293	0.8119	>50	1.0285	0.8194	0.8448	>50	1.0425	0.8166	0.8269	>50	1.0671	1.1465	1.1767	>50	1.0538	1.1172	1.1657	>50	1.032	1.1313	1.1601	>50	0.8039	0.8342	0.8108	>100
96	28	0.8461	0.8004	0.8062	>50	0.8088	0.774	0.8011	>50	0.8608	0.8222	0.8967	>50	0.723	0.858	0.8123	>50	1.1094	1.1455	1.1711	>50	1.1076	1.1292	1.1537	>50	1.1179	1.1299	1.1351	>50	0.8637	0.8347	0.7991	>100
97	29	0.9952	0.8161	0.8102	>50	0.915	0.8237	0.8073	>50	0.9617	0.8199	0.8244	>50	0.9583	0.8444	0.8166	>50	1.1387	1.1384	1.1621	>50	1.1283	1.1296	1.1513	>50	1.1202	1.1493	1.1518	>50	0.8769	0.9013	0.8045	>100
98	30	0.0689	0.8082	0.7953	50	0.0448	0.8115	0.7853	50	0.0757	0.0409	0.8261	5	0.0724	0.0411	0.8059	5	0.042	1.1836	1.1722	50	0.0439	1.1559	1.1659	50	0.0498	1.1733	1.1672	50	0.0947	0.0587	0.8226	50
	core	0.8047	0.7961	0.8036	>50	0.7931	0.8046	0.8076	>50	0.8419	0.7879	0.8191	>50	0.8298	0.7939	0.8165	>50	1.1241	1.1626	1.1682	>50	1.0868	1.1119	1.1601	>50	1.1625	1.1383	1.1559	>50

## Sheet: Fig.2 (library_P. aeruginosa)
			yamamoto_3_Pa_analysis.xlsx				yamamoto_3_Pa_analysis.xlsx				yamamoto_3_Pa_analysis.xlsx				yamamoto_3_Pa_analysis.xlsx				hMRD220524_7_Pa.xlsx				hMRD220524_7_Pa.xlsx				5_pa.xlsx				yamamoto_3_Pa_analysis.xlsx
		cutoff<0.15	6_P.aeruginosa.xlsx			cutoff<0.15	6_P.aeruginosa.xlsx			cutoff<0.15	6_P.aeruginosa.xlsx			cutoff<0.15	6_P.aeruginosa.xlsx			cutoff<0.15				cutoff<0.15				cutoff<0.15				cutoff<0.15	6_P.aeruginosa.xlsx
		TUNp				TUNm				MRYp				MRYm				MRDp				MRDm				CAP				fragment_hydrazine
manuscript No.	in-house No.	50uM	5uM	0.5uM	results	50uM	5uM	0.5uM	results	50uM	5uM	0.5uM	results	50uM	5uM	0.5uM	results	50uM	5uM	0.5uM	results	50uM	5uM	0.5uM	results	50uM	5uM	0.5uM	results	100uM	50uM	5uM	results
1	1	0.9986	0.9855	0.8329	>50	1.0855	0.9353	0.9097	>50	0.8185	0.8978	0.8571	>50	0.8171	0.9407	0.8414	>50	1.2768	1.2279	1.1586	>50	1.287	1.1721	1.1906	>50	1.4057	1.3418	1.2206	>50	0.8884	0.8661	0.9028	>100
2	2	0.9848	0.9522	0.8481	>50	1.0422	0.9578	0.9166	>50	0.7694	0.9367	0.8689	>50	0.707	0.9494	0.8393	>50	1.3389	1.3762	1.1973	>50	1.2684	1.2535	1.3006	>50	1.3311	1.5037	1.3353	>50	0.941	0.8984	0.8917	>100
3	3	1.1168	1.0024	0.8497	>50	1.1076	0.9994	0.9271	>50	0.8449	0.9694	0.9095	>50	0.8917	0.9975	0.8424	>50	1.2263	1.3462	1.2652	>50	1.3251	1.2823	1.3034	>50	1.484	1.5056	1.3666	>50	1.0054	0.9606	0.9459	>100
4	4	1.1139	1.0041	0.876	>50	1.1173	1.0452	0.9353	>50	0.8764	0.9531	0.8845	>50	0.865	0.9807	0.8397	>50	1.3181	1.3525	1.2534	>50	1.2491	1.305	1.2327	>50	1.4643	1.4582	1.4597	>50	1.0109	0.9371	0.9446	>100
5	5	1.0795	0.9836	0.8763	>50	1.1269	1.023	0.9647	>50	0.8708	0.9605	0.9312	>50	0.8993	0.9955	0.8346	>50	1.3055	1.2907	1.2033	>50	1.3026	1.1669	1.3043	>50	1.4821	1.4893	1.5195	>50	0.9129	0.9224	0.9427	>100
6	6	1.0874	1.0176	0.8779	>50	1.1275	1.0882	0.9793	>50	0.8601	0.9273	0.9266	>50	0.8709	0.9851	0.8286	>50	1.2283	1.3397	1.3193	>50	1.3106	1.2249	1.3366	>50	1.4493	1.4692	1.6428	>50	0.9408	0.943	0.982	>100
7	7	1.0237	1.0065	0.8827	>50	1.0962	1.016	0.9671	>50	0.8606	0.9195	0.9419	>50	0.7911	0.9933	0.8134	>50	1.2872	1.3117	1.2355	>50	1.3028	1.2503	1.3498	>50	1.4096	1.4466	1.4815	>50	0.9517	0.952	0.9537	>100
8	8	1.03	1.0138	0.8814	>50	1.0583	1.0035	0.9559	>50	0.8016	0.9365	0.9449	>50	0.8067	0.9834	0.8024	>50	1.4092	1.2892	1.3071	>50	1.3153	1.2113	1.2945	>50	1.4301	1.4114	1.4892	>50	0.9812	0.9941	0.9576	>100
9	9	1.0411	1.007	0.907	>50	1.1264	1.016	0.9707	>50	0.8381	0.9324	0.9652	>50	0.9242	0.9688	0.8258	>50	1.347	1.2936	1.3175	>50	1.2615	1.1646	1.3134	>50	1.467	1.348	1.4652	>50	0.9061	0.9688	0.9912	>100
10	10	0.9926	0.9771	0.8802	>50	1.0732	0.9758	0.9226	>50	0.7754	0.9189	0.9565	>50	0.7977	0.9431	0.8745	>50	1.4189	1.3264	1.2797	>50	1.2298	1.2222	1.2933	>50	1.462	1.4387	1.4502	>50	0.9108	0.9829	0.9432	>100
11	11	0.9493	0.9536	0.8658	>50	1.0232	0.9538	1.1409	>50	0.7797	0.9005	0.9255	>50	0.8342	0.9159	0.8786	>50	1.2402	1.2238	1.2668	>50	1.2547	1.2166	1.2207	>50	1.3434	1.3193	1.2344	>50	0.9299	0.9415	0.9324	>100
12	12	0.9394	0.9503	0.8483	>50	0.958	0.9437	0.9057	>50	0.8409	0.9244	0.9072	>50	0.9259	0.8887	0.8877	>50	1.1001	1.3154	1.1305	>50	1.1034	1.0955	1.1473	>50	1.4747	1.4779	1.2832	>50	0.8818	0.9212	0.9423	>100
13	13	1.0838	0.9766	0.8977	>50	1.122	1.0339	0.9748	>50	0.8705	0.9578	0.8915	>50	0.8657	0.9978	0.9008	>50	1.2262	1.2499	1.1596	>50	1.1247	1.1305	1.22	>50	1.4623	1.5269	1.3556	>50	0.9283	0.9122	0.9224	>100
14	14	1.0744	1.068	0.8615	>50	1.1113	1.0131	1.0064	>50	0.9258	0.9871	0.9118	>50	0.8464	1.0227	0.9054	>50	1.3396	1.3347	1.2039	>50	1.2964	1.1502	1.2182	>50	1.3659	1.5183	1.4528	>50	0.9447	0.9613	0.9712	>100
15	15	1.0646	1.0255	0.9006	>50	1.1204	1.0217	0.9914	>50	0.8653	0.9893	0.9363	>50	0.7933	1.0051	0.8934	>50	1.1967	1.2811	1.1701	>50	1.1055	1.0964	1.204	>50	1.4247	1.5104	1.4341	>50	0.9392	0.9687	0.9642	>100
16	16	1.0926	1.0666	0.9403	>50	1.11	1.0201	1.0141	>50	0.9241	0.9885	0.9612	>50	0.7257	1.08	0.8798	>50	1.1755	1.3069	1.2295	>50	1.2021	1.1295	1.0531	>50	1.5043	1.4666	1.5227	>50	0.9433	0.9661	0.9696	>100
17	17	1.0885	1.0502	0.927	>50	1.1082	1.0067	0.9824	>50	0.9594	0.9772	1.0191	>50	1.0263	1.0584	0.894	>50	1.2884	1.2874	1.2052	>50	1.1404	1.1658	1.2339	>50	1.4591	1.3746	1.4848	>50	0.9955	0.9952	1.0208	>100
18	18	1.1286	1.0538	0.9282	>50	1.1168	1.015	1.0177	>50	1.005	0.9927	1.039	>50	0.9231	1.0164	0.8464	>50	1.1414	1.3417	1.1597	>50	1.1607	1.1624	1.2308	>50	1.3993	1.3534	1.4602	>50	0.95	1.0192	1.0151	>100
19	19	1.0972	1.0478	0.901	>50	1.1205	1.0404	1.0356	>50	0.9566	0.9885	1.0487	>50	0.8424	0.9975	0.8286	>50	1.2065	1.2527	1.192	>50	1.1468	0.989	1.15	>50	1.4221	1.2116	1.4196	>50	0.9407	1.0007	1.0189	>100
20	20	1.0713	1.0212	0.9098	>50	1.129	1.0285	1.0092	>50	0.8761	0.9896	1.0138	>50	0.8957	0.9788	0.8066	>50	1.2224	1.3806	1.2618	>50	1.1757	1.1588	1.3074	>50	1.4764	1.3466	1.2644	>50	1.0059	1.0165	0.9988	>100
21	21	1.0953	1.0317	0.9015	>50	1.1444	1.0458	0.9796	>50	0.8566	0.9743	1.0441	>50	0.9821	1.0033	0.8629	>50	1.1262	1.2072	1.1158	>50	1.1607	1.1239	1.1214	>50	1.4865	1.407	1.4257	>50	1.0411	1.0269	1.0289	>100
22	22	1.0465	1.0095	0.8861	>50	1.0904	1.0194	0.9325	>50	0.8704	0.9262	1.0299	>50	1.0154	0.9615	0.9008	>50	1.3847	1.2237	1.1457	>50	1.1096	1.0298	1.0996	>50	1.5683	1.511	1.3524	>50	0.9574	0.9723	1.0013	>100
23	23	0.9659	0.9846	0.8743	>50	0.9056	0.9744	0.9339	>50	0.664	0.924	1.0193	>50	0.7423	0.9428	0.8898	>50	1.4429	1.3078	1.1484	>50	1.3453	1.1424	1.0645	>50	1.5382	1.6231	1.3982	>50	1.0016	0.8263	1.0004	>100
24	24	0.8823	0.9771	0.8606	>50	0.9193	0.9721	0.9052	>50	0.683	0.881	0.8748	>50	0.722	0.8845	0.8611	>50	1.2495	1.2696	1.2097	>50	1.1893	1.0768	1.181	>50	1.4593	1.4971	1.4615	>50	0.8386	0.924	0.9808	>100
25	25	0.9794	0.9665	0.9082	>50	0.9514	0.9821	0.993	>50	0.7644	0.9482	0.8911	>50	0.8239	0.9823	0.889	>50	1.3575	1.247	1.1524	>50	1.2718	1.0313	1.1013	>50	1.2815	1.5046	1.4249	>50	0.8755	0.8668	0.9023	>100
26	26	1.087	1.014	0.923	>50	1.1149	0.9911	1.0166	>50	0.8515	0.9497	0.9791	>50	0.8515	1.0011	0.9166	>50	1.2629	1.322	1.1805	>50	1.1919	1.0916	1.0865	>50	1.4639	1.4321	1.4666	>50	0.9378	0.9617	0.9975	>100
27	27	1.098	1.0116	0.9356	>50	1.1207	1.0216	1.0036	>50	0.8458	1.0019	0.9659	>50	0.8399	1.0212	0.8935	>50	1.2183	1.2981	1.1569	>50	1.1803	1.1211	1.1861	>50	1.52	1.4424	1.5212	>50	0.9857	0.9705	0.9463	>100
28	28	1.0888	1.0579	0.9386	>50	1.1285	1.0261	1.0238	>50	0.9098	0.9614	1.0486	>50	0.8978	0.9901	0.8998	>50	1.1632	1.2956	1.1713	>50	1.1315	1.1409	1.1665	>50	1.4913	1.3458	1.4054	>50	0.9459	0.9619	0.9715	>100
29	29	1.0982	1.0328	1.0601	>50	1.14	1.0349	1.0163	>50	0.94	1.0001	1.0258	>50	0.8205	1.0008	0.8898	>50	1.1561	1.3061	1.2136	>50	1.2104	1.1137	1.2648	>50	1.508	1.2503	1.3368	>50	0.9699	0.9578	1.0288	>100
30	30	1.1217	1.0958	0.9776	>50	1.0946	1.0344	1.0088	>50	0.9092	0.9695	1.0444	>50	0.9181	0.9961	0.8461	>50	1.2386	1.3442	1.1977	>50	1.2257	1.162	1.2571	>50	1.4659	1.3582	1.3912	>50	0.9553	0.9681	1.0337	>100
31	31	1.0645	1.0449	0.9274	>50	1.046	1.0216	0.987	>50	0.7915	0.9872	1.0627	>50	0.8749	0.9819	0.8154	>50	1.1037	1.2719	1.0746	>50	1.0905	1.1042	1.1332	>50	1.298	1.4917	1.3873	>50	0.8964	0.9447	1.0013	>100
32	32	1.0775	1.0282	0.9502	>50	1.0653	1.0234	0.9948	>50	0.9038	1.0303	1.0667	>50	0.8503	0.9667	0.8308	>50	1.1202	1.1425	1.0563	>50	1.0984	1.03	1.1691	>50	1.2559	1.5423	1.3586	>50	0.9114	0.9818	1.0486	>100
33	33	1.0157	0.9971	0.9323	>50	0.9958	0.9927	0.9886	>50	0.763	0.9559	1.0372	>50	0.8469	0.9881	0.8583	>50	1.3463	1.1987	1.1152	>50	1.2511	1.1049	1.0281	>50	1.2499	1.2226	1.4406	>50	0.9349	0.9643	0.9808	>100
34	34	0.9967	1.0016	0.8836	>50	1.0252	0.9834	0.9558	>50	0.9005	0.9498	1.0471	>50	0.9682	0.9643	0.8347	>50	1.0271	1.1777	1.0941	>50	1.1004	1.0405	1.1532	>50	1.5083	1.5594	1.4273	>50	0.9091	0.9497	0.9972	>100
35	35	1.0326	0.9927	0.8393	>50	1.0553	0.9955	0.9279	>50	0.8157	0.9377	0.9862	>50	0.8989	0.9379	0.8144	>50	1.1531	1.2529	1.0643	>50	1.0638	1.0437	1.0431	>50	1.5005	1.4513	1.5134	>50	0.9164	0.9707	0.9892	>100
36	36	0.9643	0.9586	0.8602	>50	0.9895	0.914	0.9358	>50	0.9466	0.9206	0.9779	>50	0.9959	0.887	0.8303	>50	1.1177	1.1479	1.0148	>50	1.1089	1.0328	1.0102	>50	1.5282	1.4764	1.5795	>50	0.8862	0.9124	0.9591	>100
37	37	1.0241	0.9506	0.9014	>50	1.0951	0.983	1.0036	>50	0.7871	0.9713	0.8719	>50	0.6604	0.9781	0.9239	>50	1.1265	1.1883	1.0736	>50	1.0666	1.0978	1.1587	>50	1.4864	1.3912	1.5912	>50	0.9041	0.8559	0.9217	>100
38	38	1.0476	0.963	0.9553	>50	1.0934	0.9821	1.0163	>50	0.9022	0.9614	0.939	>50	0.8814	0.9813	0.9232	>50	1.1467	1.123	1.0941	>50	1.1639	1.0453	1.0932	>50	1.5025	1.2427	1.3246	>50	0.9268	0.9475	0.9215	>100
39	39	1.0634	0.9878	0.9078	>50	1.101	1.0169	1.0005	>50	0.859	0.9454	0.9683	>50	0.9306	0.9827	0.9043	>50	1.2104	1.1576	1.1215	>50	1.0905	0.9369	1.2054	>50	1.6097	1.2824	1.2732	>50	1.0051	0.977	0.9932	>100
40	40	1.0279	1.0385	0.9354	>50	1.0509	0.9834	1.0328	>50	0.9326	0.9511	0.982	>50	0.8431	0.9615	0.8837	>50	1.3548	1.2455	1.1468	>50	1.24	1.0289	1.2015	>50	1.2551	1.1137	1.2784	>50	0.9209	0.9711	0.9754	>100
41	41	1.0537	1.0028	0.971	>50	1.0312	1.0215	0.9968	>50	0.9101	0.9622	1.0071	>50	0.898	0.9485	0.8911	>50	1.0353	1.1706	1.0807	>50	1.0695	0.9754	1.0147	>50	1.1965	1.5215	1.2564	>50	0.9327	0.9597	1.0111	>100
42	42	1.0772	1.0274	0.9643	>50	1.11	1.0069	1.0526	>50	0.8896	0.9917	1.0361	>50	0.9837	1.0472	0.847	>50	0.9796	1.2501	1.069	>50	1.1198	1.1506	1.0053	>50	1.2257	1.2083	1.4429	>50	1.0231	0.9778	1.0136	>100
43	43	1.1094	1.0138	0.9851	>50	1.1232	1.0353	1.0121	>50	0.8956	1.0032	1.0318	>50	0.9895	0.9658	0.8421	>50	1.0529	1.2395	1.0726	>50	1.1563	1.1792	0.9944	>50	1.224	1.3092	1.4387	>50	0.9833	0.9887	1.0175	>100
44	44	1.1174	1.0091	0.9502	>50	1.1316	1.0169	0.9875	>50	0.7693	0.9988	1.0321	>50	0.9257	0.9904	0.8755	>50	1.0828	1.1641	1.0811	>50	1.1127	1.0215	1.0299	>50	1.3538	1.6069	1.3237	>50	1.0181	1.0222	1.0322	>100
45	45	1.0932	1.028	0.9426	>50	1.0752	1.0369	0.9836	>50	0.8596	0.9612	1.0336	>50	0.9759	0.9981	0.8722	>50	1.1278	1.1772	1.0462	>50	0.9741	1	1.0549	>50	1.2377	1.2837	1.5069	>50	0.9649	0.9813	1.0096	>100
46	46	1.0222	1.0446	0.9227	>50	1.0312	1.0046	0.9771	>50	0.7693	0.9714	1.0086	>50	0.8639	0.9504	0.8216	>50	1.1591	1.264	1.0986	>50	1.2127	1.0144	1.0274	>50	1.3625	1.5025	1.47	>50	0.8963	0.9609	0.9943	>100
47	47	1.0337	0.981	0.9088	>50	1.0099	0.9962	0.9497	>50	0.9283	0.9467	1.0097	>50	1.0184	0.955	0.7656	>50	1.057	1.2179	1.1199	>50	1.0444	0.9189	1.0631	>50	1.2591	1.3243	1.5041	>50	0.9297	0.9623	0.9932	>100
48	1	1.0639	0.9158	0.8996	>50	1.0722	0.9798	0.9888	>50	0.8832	1.0219	0.8768	>50	0.8728	1.051	0.8949	>50	1.1187	1.0719	1.0126	>50	1.2741	1.1835	1.1539	>50	1.5968	1.549	1.6645	>50	0.9094	0.9397	0.912	>100
49	2	1.0503	0.9564	0.9144	>50	1.0476	0.9664	1.0293	>50	0.8585	0.9377	0.9095	>50	0.8992	0.9383	0.9038	>50	1.1248	1.1034	1.043	>50	1.1643	1.1749	1.1977	>50	1.6122	1.5774	1.5771	>50	0.9406	0.9774	0.9143	>100
50	3	1.0634	1.0163	0.9266	>50	1.1125	1.0352	1.013	>50	0.8686	0.9341	0.9523	>50	0.6457	0.9575	0.8974	>50	1.1688	1.1641	1.0748	>50	1.1253	1.1722	1.2434	>50	1.6734	1.433	1.5834	>50	0.9682	0.9628	0.941	>100
51	4	1.1148	1.0357	0.9564	>50	1.1288	1.042	1.0415	>50	0.9425	0.9639	0.9794	>50	0.9997	0.979	0.9062	>50	1.0948	1.1092	1.0964	>50	1.0885	1.1701	1.1996	>50	1.5394	1.562	1.6325	>50	1.024	0.9872	0.9603	>100
52	5	1.0959	1.0367	0.9719	>50	1.098	1.0243	1.0246	>50	0.9328	0.9833	1.0043	>50	0.9847	1.04	0.8775	>50	1.1889	1.1389	1.0973	>50	1.1084	1.187	1.1916	>50	1.4697	1.5973	1.5144	>50	1.0488	0.9922	0.9942	>100
53	7	1.1008	0.9839	0.9401	>50	1.1097	1.047	1.0532	>50	0.9528	0.986	1.0152	>50	0.9409	0.9919	0.8174	>50	1.1394	1.0599	1.0695	>50	1.0595	1.1315	1.1224	>50	1.5429	1.5333	1.5784	>50	1.0021	1.0204	1.0217	>100
54	8	1.0767	1.0311	0.9762	>50	1.1041	1.0323	1.0073	>50	0.8245	0.9706	1.0227	>50	0.8408	0.9644	0.8581	>50	1.0727	1.0978	1.1202	>50	1.0775	1.2101	1.0804	>50	1.6078	1.5254	1.4069	>50	0.975	1.0044	1.035	>100
55	1	1.076	1.1472	1.1228	>50	1.1161	1.0713	1.0936	>50	1.0938	1.0833	1.1106	>50	0.8997	1.0615	1.0495	>50	1.2253	1.1825	1.0162	>50	1.2086	1.0173	0.9474	>50	1.52	1.4333	1.2978	>50	1.1244	1.1157	1.0572	>100
56	2	1.1293	1.1622	1.134	>50	1.1905	1.1001	1.0819	>50	1.1552	1.0948	1.086	>50	0.9296	1.0602	1.0504	>50	0.9184	1.0887	1.0509	>50	0.9495	1.0473	0.9691	>50	1.2582	1.2325	1.3179	>50	1.1536	1.1369	1.0646	>100
57	3	1.1291	1.164	1.1349	>50	1.1711	1.0951	1.1106	>50	1.1088	1.1285	1.0859	>50	0.9548	1.0459	1.0593	>50	0.9997	1.168	1.0112	>50	1.04	1.0573	0.9261	>50	1.1417	1.3446	1.4936	>50	1.1691	1.1279	1.0592	>100
58	4	1.0767	1.167	1.1322	>50	1.1151	1.1191	1.0968	>50	1.0714	1.1289	1.1008	>50	1.0402	1.1229	1.0543	>50	0.9429	1.2483	0.9933	>50	1.0108	0.9604	0.9481	>50	1.2571	1.3868	1.3001	>50	1.1024	1.0948	1.0366	>100
59	5	1.1134	1.1691	1.1521	>50	1.1077	1.1131	1.1325	>50	1.0925	1.1602	1.1207	>50	1.1122	1.1443	1.0854	>50	1.1031	1.3483	1.0197	>50	1.0276	0.9944	1.0082	>50	1.4081	1.408	1.5	>50	1.1037	1.095	1.0503	>100
60	6	1.1831	1.1839	1.1517	>50	1.1202	1.1212	1.1127	>50	1.0781	1.1588	1.1354	>50	1.1062	1.1746	1.1	>50	0.9585	1.2162	1.1054	>50	1.083	0.9368	0.9971	>50	1.1987	1.3958	1.3965	>50	1.1163	1.1262	1.0844	>100
61	7	1.2321	1.1781	1.1495	>50	1.1561	1.1319	1.1296	>50	1.0197	1.1645	1.1209	>50	1.0818	1.1468	1.0971	>50	1.3276	1.1027	1.0618	>50	1.1293	0.9619	0.9968	>50	1.2939	1.3266	1.39	>50	1.2033	1.1787	1.0743	>100
62	2	1.0786	1.0209	0.9717	>50	1.0999	1.0256	1.0091	>50	0.9634	0.9454	1.0145	>50	0.9228	0.9922	0.8013	>50	1.2887	1.0769	1.0141	>50	1.0744	1.0879	1.1655	>50	1.4894	1.6364	1.4399	>50	1.0025	0.9974	1.0066	>100
63	3	1.0686	0.9902	0.9405	>50	1.0601	0.9845	0.9864	>50	0.9044	0.9648	1.0172	>50	0.9111	0.9593	0.7802	>50	1.2	1.1845	1.0498	>50	1.1397	1.1876	1.1653	>50	1.4822	1.553	1.4034	>50	0.9732	0.9699	1.0178	>100
64	4	0.9979	0.9796	0.9175	>50	1.0493	1.0098	0.968	>50	0.7921	0.8865	0.9785	>50	0.7787	0.91	0.7609	>50	1.1938	1.2006	1.0668	>50	1.1012	1.1077	1.1627	>50	1.4862	1.368	1.5799	>50	0.9269	0.9718	0.9981	>100
65	5	1.0171	0.9703	0.8559	>50	0.9465	0.89	0.9212	>50	0.8868	0.8688	0.943	>50	0.8877	0.9002	0.7595	>50	1.2203	1.2978	1.0697	>50	1.1446	1.0728	1.1154	>50	1.5702	1.3634	1.5627	>50	0.9069	0.9786	0.9325	>100
66	6	1.0509	0.936	0.8603	>50	1.0688	0.9592	0.9626	>50	0.8691	0.9232	0.8867	>50	0.7804	0.9693	0.8971	>50	1.1568	1.1213	1.0426	>50	1.0767	1.0791	1.0987	>50	1.5564	1.4454	1.5877	>50	1.0089	0.9209	0.9557	>100
67	7	1.076	0.9719	0.8906	>50	1.0841	1.0445	1.0048	>50	0.7739	0.9689	0.8849	>50	0.7296	0.9611	0.909	>50	1.1771	1.0524	1.0321	>50	1.0815	1.0832	1.2294	>50	1.4751	1.5683	1.5255	>50	1.0419	1.0045	0.9821	>100
68	8	1.053	1.0054	0.9114	>50	1.112	1.0031	1.0404	>50	0.7015	0.9655	0.9576	>50	0.6792	0.9791	0.9118	>50	1.1592	1.1315	1.0217	>50	1.0893	1.0739	1.113	>50	1.5723	1.6111	1.5327	>50	1.0415	0.9705	0.9766	>100
69	1	1.1024	1.0552	0.9342	>50	1.1134	0.9976	0.9874	>50	0.933	0.9881	1.0082	>50	1.0005	0.9759	0.9152	>50	1.2979	1.2139	1.1366	>50	1.373	1.2454	1.2591	>50	1.315	1.5064	1.5789	>50	1.0173	0.9735	0.9996	>100
70	2	1.1551	1.026	0.9401	>50	1.1465	1.0156	1.0393	>50	0.8779	0.986	0.9904	>50	0.9712	1.0044	0.884	>50	1.2773	1.2301	1.2191	>50	1.2804	1.2285	1.3035	>50	1.3887	1.5496	1.5725	>50	1.0838	0.9718	1.0187	>100
71	3	1.0839	1.0295	0.9485	>50	1.1672	1.0647	1.0869	>50	1.0483	0.981	1.0169	>50	1.0907	0.9976	0.8789	>50	1.3027	1.2766	1.1275	>50	1.3871	1.2719	1.2774	>50	1.9929	1.5849	1.5626	>50	0.9956	1.0244	0.9778	>100
72	4	1.0261	0.9916	0.9661	>50	1.121	1.0033	1.0247	>50	1.008	0.9812	0.9996	>50	0.9327	1.0057	0.8367	>50	1.4231	1.3041	1.2233	>50	1.3873	1.198	1.2915	>50	1.7015	1.5404	1.6099	>50	1.0186	1.0248	1.022	>100
73	5	1.027	0.9948	0.9618	>50	1.119	1.0489	1.0062	>50	0.9154	1.0206	1.0139	>50	0.97	0.9983	0.8633	>50	1.2323	1.2785	1.2108	>50	1.3406	1.2777	1.2987	>50	1.4977	1.466	1.5678	>50	0.9481	1.0185	1.0127	>100
74	6	1.1229	1.0686	0.9623	>50	1.0224	1.016	1.0117	>50	0.8744	0.9913	1.0443	>50	0.9956	1.0288	0.8016	>50	1.2762	1.2914	1.3293	>50	1.2352	1.2896	1.3612	>50	1.4884	1.2641	1.5181	>50	0.9626	0.9787	0.998	>100
75	7	1.0108	0.9779	0.9105	>50	1.0453	1.0363	0.9838	>50	0.9778	0.998	1.0093	>50	1.1059	0.963	0.7516	>50	1.3459	1.2229	1.2185	>50	1.3924	1.2825	1.3051	>50	1.6735	1.4804	1.4593	>50	0.9934	0.9959	1.0138	>100
76	8	0.9509	0.9376	0.8912	>50	1.0224	0.9269	0.9524	>50	0.9318	0.898	1.0068	>50	1.0064	0.9684	0.7099	>50	1.397	1.182	1.245	>50	1.3355	1.2836	1.2981	>50	1.8426	1.5175	1.5349	>50	0.96	0.9787	0.9684	>100
77	9	0.9863	0.8915	0.8518	>50	0.9512	0.8758	0.9318	>50	0.8002	0.8458	0.9178	>50	0.861	0.8627	0.7397	>50	1.3118	1.2146	1.3113	>50	1.3444	1.2397	1.2453	>50	1.4319	1.3298	1.4569	>50	0.8542	0.94	0.9576	>100
78	10	1.0978	0.8748	0.8472	>50	1.0455	0.9023	0.9259	>50	0.7831	0.8434	0.8642	>50	0.8478	0.9045	0.8704	>50	1.2524	1.3095	1.3076	>50	1.3166	1.2691	1.3431	>50	1.4306	1.2875	1.51	>50	0.9411	0.8952	0.8904	>100
79	11	0.9613	0.9365	0.8994	>50	0.9972	0.9721	0.9893	>50	0.85	0.9155	0.9349	>50	0.9685	0.9508	0.9032	>50	1.1399	1.2005	1.1127	>50	1.2953	1.3334	1.2202	>50	1.8513	1.5211	1.5025	>50	0.9711	0.9442	0.9173	>100
80	12	1.0268	0.9695	0.9133	>50	1.0888	1.0124	0.9962	>50	0.9068	0.9482	0.8879	>50	0.9724	0.9643	0.9024	>50	1.3017	1.2065	1.1246	>50	1.2583	1.2771	1.2718	>50	1.6933	1.614	1.5768	>50	1.0159	1.0098	0.9563	>100
81	13	1.041	1.0767	0.8618	>50	1.0882	0.9543	0.971	>50	0.9236	0.9835	0.9704	>50	0.9931	0.97	0.9091	>50	1.2008	1.2044	1.1384	>50	1.2904	1.3244	1.3066	>50	1.4831	1.5501	1.6061	>50	0.9836	0.9754	0.9603	>100
82	14	1.0473	0.9697	0.8674	>50	1.0973	0.9774	0.9789	>50	0.9099	0.9586	0.9796	>50	1.0036	0.9701	0.8904	>50	1.3278	1.1871	1.085	>50	1.1949	1.2585	1.2756	>50	1.3888	1.5798	1.5421	>50	1.0045	0.9925	0.9448	>100
83	15	1.1203	1.0601	0.8943	>50	0.971	0.9924	1.0131	>50	0.9304	0.9946	0.9798	>50	0.9892	0.9354	0.8409	>50	1.3948	1.3408	1.0656	>50	1.4577	1.2514	1.293	>50	1.8675	1.6888	1.5371	>50	0.9135	0.9646	0.946	>100
84	16	1.094	1.008	0.8849	>50	1.111	1.0034	0.9639	>50	0.883	0.9484	0.9591	>50	1.0983	1.017	0.806	>50	1.3465	1.249	1.2042	>50	1.2616	1.1942	1.2789	>50	1.661	1.528	1.5092	>50	1.0617	1.0447	1.0224	>100
85	17	1.0097	0.9431	0.9229	>50	1.0829	0.9504	0.9669	>50	0.9238	0.9113	0.9852	>50	1.0307	1.0321	0.8511	>50	1.2487	1.2218	1.1404	>50	1.2057	1.2288	1.1994	>50	1.4836	1.5272	1.5226	>50	0.9931	1.0115	1.0096	>100
86	18	1.0698	1.0437	0.9423	>50	1.1094	1.0156	0.9778	>50	0.9088	0.9265	1.0039	>50	0.9711	1.0028	0.7495	>50	1.1878	1.1449	1.1182	>50	1.0735	1.2324	1.2783	>50	1.5006	1.4685	1.5249	>50	1.0669	0.9782	1.018	>100
87	19	0.9812	0.9526	0.9044	>50	1.0426	0.996	0.9565	>50	0.9218	0.9187	1.0077	>50	1.0162	0.9665	0.7358	>50	1.2577	1.0828	1.1213	>50	1.192	1.2051	1.1146	>50	1.7248	1.3109	1.5189	>50	1.0168	1.0276	0.9289	>100
88	20	1.0144	0.9306	0.9124	>50	1.0524	0.9441	0.927	>50	0.8401	0.8929	0.9711	>50	0.9143	0.9453	0.7075	>50	1.2384	1.1155	1.3491	>50	1.1394	1.1403	1.2136	>50	1.5008	1.313	1.4501	>50	0.9365	0.983	0.9802	>100
89	21	0.9191	0.8653	0.883	>50	0.9183	0.8761	0.9342	>50	0.6724	0.8315	0.8711	>50	0.7589	0.8284	0.7321	>50	1.2409	1.1204	1.0685	>50	1.2619	1.1913	1.1801	>50	1.4798	1.5691	1.4457	>50	0.8303	0.8604	0.9072	>100
90	22	1.0439	0.88	0.8529	>50	0.9953	0.8962	0.8979	>50	0.629	0.8563	0.8482	>50	0.6449	0.8835	0.8834	>50	1.1099	1.1167	1.0739	>50	1.0629	1.1979	1.153	>50	1.6176	1.6007	1.5553	>50	0.9225	0.9212	0.8549	>100
91	23	1.0355	0.9229	0.8702	>50	0.9197	1.0095	0.962	>50	0.0756	0.8909	0.8849	50	0.0666	0.899	0.9208	50	1.4098	1.0657	1.0883	>50	1.3374	1.1773	1.2204	>50	1.9507	1.6521	1.5091	>50	0.325	0.3729	0.9453	>100
92	24	1.0266	0.9721	0.8691	>50	1.0039	1.0122	0.9807	>50	0.5944	0.896	0.9025	>50	0.5526	0.9197	0.8964	>50	1.2222	1.1264	1.1298	>50	1.18	1.1744	1.1757	>50	1.5508	1.4983	1.4932	>50	0.9982	0.9602	0.9619	>100
93	25	1.0199	0.9103	0.8803	>50	1.0547	0.9726	0.9855	>50	0.7075	0.8704	0.8796	>50	0.5807	0.9967	0.8929	>50	1.2153	1.0885	1.0741	>50	1.2045	1.1534	1.1716	>50	1.4678	1.5842	1.5189	>50	0.9514	0.9287	0.9538	>100
94	26	1.0519	0.9872	0.9008	>50	1.37	0.9927	0.9818	>50	0.8703	0.9675	0.9281	>50	0.6271	0.9844	0.9222	>50	1.6165	1.1393	1.0724	>50	1.6399	1.2185	1.2403	>50	1.7185	1.54	1.5728	>50	0.9565	0.9628	1.0344	>100
95	27	1.1253	0.9361	0.8461	>50	1.0774	0.9256	0.9837	>50	0.5216	0.8869	0.9435	>50	0.5499	0.8848	0.8493	>50	1.2647	1.1876	1.2684	>50	1.3122	1.2616	1.1765	>50	1.7944	1.5073	1.4758	>50	0.5066	0.9447	0.9448	>100
96	28	1.1652	1.0079	0.8679	>50	1.1267	1.0274	0.9762	>50	0.7954	0.8783	0.9764	>50	0.7193	0.9497	0.844	>50	1.4777	1.1355	1.1337	>50	1.3994	1.2438	1.2013	>50	1.7879	1.3756	1.5033	>50	0.9547	1.0042	0.9799	>100
97	29	0.9449	0.9674	0.8903	>50	1.0148	1.0086	0.9909	>50	0.8354	0.9287	0.9609	>50	0.8857	0.9851	0.8707	>50	1.3429	1.215	1.2178	>50	1.2795	1.1724	1.1418	>50	1.6015	1.2574	1.5295	>50	0.9538	0.8646	0.9742	>100
98	30	0.6552	0.9809	0.8572	>50	0.4488	1.0161	0.9827	>50	0.0408	0.521	0.9797	50	0.0458	0.4266	0.8158	50	1.326	1.1583	1.1596	>50	1.0762	1.1197	1.1676	>50	1.6503	1.2986	1.4448	>50	0.0721	0.0592	0.9946	50
	core	1.0775	1.0522	0.9765	>50	1.1213	1.0291	1.0205	>50	0.7489	0.9761	1.0028	>50	0.8566	0.9941	0.8353	>50	1.1234	1.0988	1.0869	>50	1.0894	1.1159	1.1615	>50	1.6035	1.3913	1.5773	>50

[truncated: 24 more sheets: Fig.2 (library_K. pneumoniae), Fig.2 (library_E. cloacae), Fig.2 (library_A. baumannii), Table1&SuppTable1(Ef 35667), Table1&SuppTable1(Sa 29213), Table1&SuppTable1(Ec 25922), Table1&SuppTable1(Pa 27853), Table1&SuppTable1(Kp 13883), Table1&SuppTable1(Ent.c 13047), Table1&SuppTable1(Ab 19606), SuppTable1 (MRSA etc), SuppTable1 (E.faecium etc), SuppTable1 (E.faecalis etc), Fig.4a,b, Fig.4c, Fig.4d, suppTable.2 (HepG2), suppFig.19 (tubulin_core), suppFig.20ad (tubulin_epo-azi), suppFig.20be (tubulin_pac-N) …]
